# Supplementary material for: A New Species of Boulenophrys (Megophridae) from Mt. Hengshan, Hunan Province, China, with Re-Description on B. hengshanensis
Source: Animals (Basel). 2025 Sep 19;15(18):2745. doi: 10.3390/ani15182745 (PMC12466624; doi:10.3390/ani15182745)
Supplement: Supplementary file 1 [file animals-15-02745-s001.zip]

Archive with 5 entries (5 files):
- Table S1 Samples used.xlsx
- Table S2  Morphological comparison and  literatures.xlsx
- Table S3 16S rRNA genetic distance.xlsx
- Table S4 COI genetic distance.xlsx
- Table S5 Measurements.xlsx
