# Supplementary material for: A New Species of Boulenophrys (Megophridae) from Mt. Hengshan, Hunan Province, China, with Re-Description on B. hengshanensis
Source: Animals (Basel). 2025 Sep 19;15(18):2745. doi: 10.3390/ani15182745 (PMC12466624; doi:10.3390/ani15182745)
Supplement: Supplementary file 1 [file animals-15-02745-s001.zip › Table S1 Samples used.xlsx]

## Sheet: Sheet1
Table S1. Samples used in this study
No.	Species	Voucher ID	Localities	16S	COI
1	Boulenophrys gutu sp.nov.	JHUN SSC24005	Mt. Hengshan, Nanyue, Hengyang, Hunan, China	PX369581	PX367376
2	B. gutu sp.nov.	JHUN SSC24145	Mt. Hengshan, Nanyue, Hengyang, Hunan, China	PX369582	PX367377
3	B. gutu sp.nov.	JHUN SSC24166	Mt. Hengshan, Nanyue, Hengyang, Hunan, China	PX369583	PX367378
4	B. gutu sp.nov.	JHUN SSC25269	Mt. Hengshan, Nanyue, Hengyang, Hunan, China	PX369584	/
5	B. gutu sp.nov.	CIB SSC1806	Mt. Hengshan, Nanyue, Hengyang, Hunan, China	PX369585	PX367379
6	B. gutu sp.nov.	CIB SSC1802	Mt. Hengshan, Nanyue, Hengyang, Hunan, China	PX369586	PX367380
7	B. gutu sp.nov.	CIB SSC1805	Mt. Hengshan, Nanyue, Hengyang, Hunan, China	PX369587	PX367381
8	B. gutu sp.nov.	CIB NY20240402005	Mt. Hengshan, Nanyue, Hengyang, Hunan, China	PX369588	PX367382
9	B. gutu sp.nov.	JHUN SSC24148	Mt. Hengshan, Nanyue, Hengyang, Hunan, China	PX369589	PX367383
10	B. gutu sp.nov.	JHUN SSC24236	Mt. Hengshan, Nanyue, Hengyang, Hunan, China	PX369590	PX367384
11	B. gutu sp.nov.	JHUN SSC24151	Mt. Hengshan, Nanyue, Hengyang, Hunan, China	PX369591	PX367385
12	B. gutu sp.nov.	JHUN SSC24260	Mt. Hengshan, Nanyue, Hengyang, Hunan, China	PX369592	PX367386
13	B. gutu sp.nov.	JHUN SSC24291	Mt. Hengshan, Nanyue, Hengyang, Hunan, China	PX369593	PX367387
14	B. gutu sp.nov.	JHUN SSC24237	Mt. Hengshan, Nanyue, Hengyang, Hunan, China	PX369594	PX367388
15	B. gutu sp.nov.	CIB NY20240402004	Mt. Hengshan, Nanyue, Hengyang, Hunan, China	PX369595	PX367389
16	B. gutu sp.nov.	CSUFT HS210608	Mt. Hengshan, Nanyue, Hengyang, Hunan, China	ON209289	OQ910104
17	B. acuta	SYS a002276	Heishiding, Guangdong, China	KJ579124	MH406126
18	B. angka	KIZ 040592	Kiew Mae Pan Nature Trail, Doi Inthanon, Chiang Mai, Thailand	MN508048	/
19	B. anlongensis	CIB AL20190531018	Anlong County, Guizhou, China	MT823184	MT823261
20	B. baishanzuensis	QY 20200726001	Qingyuan County, Zhejiang, China	MW001155	MT998296
21	B. baolongensis	KIZ 019216	Baolong, Chongqing, China	KX811813	KX812093
22	B. binchuanensis	KIZ 019441	Jizu Shan, Yunnan, China	KX811849	KX812112
23	B. binlingensis	SYS a005313	Wawu Shan, Sichuan, China	MH406892	MH406354
24	B. boettgeri	SYS a004149	Mt. Wuyi, Fujian, China	MF667878	MH406247
25	B. brachykolos	SYS a002258	Hong Kong, China	KJ560403	MH406120
26	B. caobangensis	IBER 4385	Nguyen Binh, Cao Bang, Vietnam	LC483945	/
27	B. caudoprocta	SYS a004281	Zhangjiajie, Hunan, China	MH406795	MH406257
28	B. changyangensis	MT CY20220806005	Changyang, Hubei, China	PV768530	PV768629
29	B. cheni	SYS a002126	Taoyuandong, Hunan, China	MH406659	MH406096
30	B. chishuiensis	CIB CS20190518031	Chishui City, Guizhou, China	MN954707	MN928958
31	B. congjiangensis	GZNU 20200706003	Yueliangshan Nature Reserve, Congjiang, Guizhou, China	MW959773	MW959761
32	B. daiyunensis	SYS a001733	Daiyun Mountain Nature Reserve, Fujian, China	MH406643	MH406079
33	B. daoji	SYS a006212	Mt Tiantai, Zhejiang, China	MW367047	MW365497
34	B. daweimontis	KIZ 048997	Mt Dawei, Yunnan, China	KX811867	KX812125
35	B. daxuemontis	CIB JL20230630024	Mt Daxue, Junlian, Sichuan, China	PV469383	PV480507
36	B. dongguanensis	SYS a001973	Mt Yinping, Guangdong, China	MH406647	MH406083
37	B. dupanglingensis	HUNU 22SA05	Dupangling National Nature Reserve, Hunan, China	OP548599	OP550328
38	B. elongata	GEP a150	Huidong County, Huizhou City, Guangdong, China	OR601592	OR597098
39	B. fanjingmontis	SYS a004350	China, Guizhou, Mt Fanjing, China	MH406808	MH406270
40	B. fansipanensis	AMS R186115	Sa Pa, Lao Cai, Vietnam	MH514887	MW086548
41	B. fengshunensis	SYS a004724	Fengshun County, Guangdong, China	MH406848	MH406310
42	B. frigida	AMS R186131	Mount Ky Quan San, Bat Xat District, Lao Cai, Vietnam	MT364279	MW086550
43	B. gaolanensis	SYS a009225	Gaolan, Zhuhai, Guangdong, China	PQ217847	PQ218778
44	B. hengshanensis	JHUN SSC24180	Mt. Hengshan, Nanyue, Hengyang, Hunan, China	PX369596	PX367390
45	B. hengshanensis	CIB NYK20221125002	Mt. Hengshan, Nanyue, Hengyang, Hunan, China	PX369597	PX367391
46	B. hengshanensis	CIB NYK20221125003	Mt. Hengshan, Nanyue, Hengyang, Hunan, China	PX369598	PX367392
47	B. hengshanensis	CIB NYK20221125004	Mt. Hengshan, Nanyue, Hengyang, Hunan, China	PX369599	PX367393
48	B. hengshanensis	CIB NYK20221125005	Mt. Hengshan, Nanyue, Hengyang, Hunan, China	PX369600	PX367394
49	B. hengshanensis	CIB NY20231103001	Mt. Hengshan, Nanyue, Hengyang, Hunan, China	PX369601	PX367395
50	B. hengshanensis	CIB NY20231103002	Mt. Hengshan, Nanyue, Hengyang, Hunan, China	PX369602	PX367396
51	B. hengshanensis	CIB NY20231103003	Mt. Hengshan, Nanyue, Hengyang, Hunan, China	PX369603	PX367397
52	B. hengshanensis	CIB NY20231103004	Mt. Hengshan, Nanyue, Hengyang, Hunan, China	PX369604	PX367398
53	B. hoanglienensis	VNMN 2018.02	Sa Pa, Lao Cai, Vietnam	MH514889	MW086551
54	B. hungtai	SYS a007575	Jiexi County, Guangdong, China	OL635592	OL634859
55	B. insularis	SYS a002169	Nan’ao Island, Guangdong, China	MH406663	MH406103
56	B. jiangi	CIB 180722006	Kuankuoshui Nature Reserve, Guizhou, China	MN107743	MN107748
57	B. jingdongensis	SYS a003928	Mt. Wuliang, Yunnan, China	MH406773	MH406232
58	B. jinggangensis	SYS a004824	Mt. Sifang, Hunan, China	MH406857	MH406319
59	B. jiulianensis	SYS a004219	Mt Jiulian, Jiangxi, China	MH406791	MH406253
60	B. kuatunensis	SYS a003449	Guadun, Fujian, China	MF667881	MH406206
61	B. leishanensis	SYS a002213	Mt. Leigong, Guizhou, China	MH406673	MH406113
62	B. liboensis	GNUG 20150813001	Libo Country, Guizhou, China	MF285253	/
63	B. lichun	GEP a211	Mt Nanji, Fujian, China	PQ309138	PQ300666
64	B. lini	SYS a002381	Mt. Jinggang, Jiangxi, China	MF667874	MH406135
65	B. lishuiensis	WYF 00169	Lishui, Zhejiang, China	KY021418	/
66	B. lushuiensis	SYS a003823	Lushui County, Yunnan, China	MH406763	MH406222
67	B. meihuamontis	MHSLX18-2	Mt. Meihua, Fujian, China	PV554648	PV553782
68	B. minor	SYS a003209	Dujiangyan, Sichuan, China	MF667862	MH406194
69	B. mirabilis	SYS a002917	Huaping Nature Reserve, Guangxi, China	MH406724	MH406176
70	B. mufumontana	SYS a006390	Mt Mufu, Hunan, China	MK524104	MK524135
71	B. nankunensis	SYS a004501	Mt Nankun, Guangdong, China	MH406822	MH406284
72	B. nanlingensis	SYS a001964	Nanling Nature Reserve, Guangdong, China	MH406646	MH406082
73	B. obesa	SYS a002271	Heishiding, Guangdong, China	KJ579121	MH406123
74	B. ombrophila	WUYI 2015101	Mt Wuyi, Fujian, China	KX856397	/
75	B. omeimontis	KIZ 025765	Emei Shan, Sichuan, China	KX811884	KX812136
76	B. palpebralespinosa	KIZ 011650	Pu Hu Nature Reserve, Thanh Hoa, Vietnam	KX811889	KX812138
77	B. pepe	GEP a207	Qingyuan, Guangdong, China	PQ131151	PQ130479
78	B. puningensis	SYS a005770	Puning City, Guangdong, China	OL635585	OL634853
79	B. qianbeiensis	CIBTZ 20190608017	Tongzi County, Guizhou, China	MT651554	MT654521
80	B. rubrimera	VNMN 2017.002	Sa Pa, Lao Cai, Vietnam	MF536420	/
81	B. sangzhiensis	SYS a004306	Zhangjiajie, Hunan, China	MH406797	MH406259
82	B. sanmingensis	SYS a002499	Mt Longqi, Fujian, China	MH406699	MH406147
83	B. shimentaina	SYS a004173	Shimentai Nature Reserve, Guangdong, China	MH406788	MH406250
84	B. shuichengensis	CIBDF202100812001	Dafang, Guizhou, China	OK017489	OK012066
85	B. shunhuangensis	HUNU 18NS01	Nanshan Forest Park, Hunan, China	MK836023	MK977594
86	B. spinata	SYS a002226	Mt. Leigong, Guizhou, China	MH406675	MH406115
87	B. tongboensis	SYS a003225	Mt Tongbo, Jiangxi, China	MH406742	MH406199
88	B. tuberogranulatus	SYS a004310	Zhangjiajie, Hunan, China	MH406801	MH406263
89	B. wugongensis 1	SYS a004800	Mt Wugong, Jiangxi, China	MH406853	MH406315
90	B. wugongensis 2	SYS a002625	Yangshimu Scenic Area, Pingxiang City, Jiangxi, China	MK524116	MK524147
91	B. wugongensis 3	SYS a002611	Mt Wugong, Jiangxi, China	MK524115	MK524146
92	B. wuliangshanensis	SYS a003924	Mt. Wuliang, Yunnan, China	MH406771	MH406230
93	B. wushanensis	SYS a003008	Mt. Wu, Hubei, China	MH406732	MH406184
94	B. xiangnanensis	SYS a002875	Mt. Yangming, Hunan, China	MH406714	MH406166
95	B. xianjuensis	CIB XJ190503	Xianju County, Zhejiang, China	MN563758	MN563774
96	B. xuefengmontis	SYS a004364	Wugang County, Hunan, China	MH406813	MH406275
97	B. yangmingensis	SYS a002890	Mt. Yangming, Hunan, China	MH406721	MH406173
98	B. yaoshanensis	SYS a002189	Dayaoshan Nature Reserve, Guangxi, China	MH406667	MH406107
99	B. yezhongensis	CIB SC20240531005	Shuicheng, Guizhou, China	PV480507	PV491551
100	B. yingdeensis	SYS a002100	Shimentai Nature Reserve, Guangdong, China	MH406658	MH406095
101	B. yunkaiensis	SYS a004637	Yunkaishan Nature Reserve, Guangdong, China	MH406843	MH406305
102	Xenophrys glandulosa	SYS a003758	Mt. Gaoligong, Yunnan, China	MH406755	MH406214
103	X. mangshanensis	SYS a002177	Mt. Sanyue, Guangdong, China	MH406666	MH406106
