# Supplementary material for: A New Species of Boulenophrys (Megophridae) from Mt. Hengshan, Hunan Province, China, with Re-Description on B. hengshanensis
Source: Animals (Basel). 2025 Sep 19;15(18):2745. doi: 10.3390/ani15182745 (PMC12466624; doi:10.3390/ani15182745)
Supplement: Supplementary file 1 [file animals-15-02745-s001.zip › Table S2 Morphological comparison and literatures.xlsx]

## Sheet: Sheet1
Table S2. Morphological comparisons of species of Boulenophrys.
No.	Species	SVL of males(mm)	SVL of females(mm)	Horn-like Tubercle on Upper Eyelid:Large (0);Small (1)	Vomerine ridge: absent (0), indistinct (1), weak (2), present (3), data not available (/).	Vomerine teeth: absent (0), weakly developed (1) present (2).	Tongue: Notched (1); Not Notched(0)	Heels:not meeting (0), meeting (1), overlapping (2), or data not available (/).	Lateral Fringes on Toes:Absent (0);Narrow(1);Wide(2).	Webs on Toes: Lacking(0);Rudimentary(1);One-Fourth(2).	References
1	Boulenophrys gutu sp. nov.	34.4–44.7	36.2–52.8	1	2	0	0	1	1	1	This study
2	B. acuta	27.1–33.0	28.1–33.6	0	2	0	0	0	1	1	Li et al., 2014 [28]; Lyu et al., 2023 [2]
3	B. angka	31.2–32.1	37.5–39.2	1	1	0	0	1 or 2	0	1	Wu et al., 2019 [29]
4	B. anlongensis	40.0–45.5	48.9–51.2	1	3	0	0	2	1	1	Li et al., 2020 [30]
5	B. baishanzuensis	28.4–32.4	/	1	3	0	0	2	1	0	Wu et al., 2020 [31]
6	B. baolongensis	41.8–45.0	/	1	0	0	1	1 or 2	0	0	Lyu et al., 2023 [2]
7	B. binchuanensis	34.4–36.3	39.4–46.2	1	0	0	1/0	1	2	1	Lyu et al., 2023 [2]
8	B. binlingensis	45.1–51.0	59.2	1	2	0	1	2	/	1	Fei and Ye, 2016 [23]; Lyu et al., 2023 [2]
9	B. boettgeri	34.5–37.8	39.7–46.8	1	0	0	1	0 or 2	2	1	Lyu et al., 2023 [2]
10	B. brachykolos	33.7–39.3	33.9–45.9	1	3	1	0	0	0	1	Lyu et al., 2023 [2]
11	B. caobangensis	34.9–38.9	/	1	/	0	0	2	0	1	Nguyen et al., 2020 [32]
12	B. caudoprocta	70.8–81.3	77.8	0	3	2	0	2	/	1	Shen, 1994 [33]; Fei & Ye, 2016 [23]
13	B. changyangensis	39.4–43.3	/	1	2	0	0	2	/	/	Li et al.2025 [12]
14	B. cheni	26.2–29.5	31.8–34.1	1	2	0	1	2	2	1	Wang et al., 2014 [34]
15	B. chishuiensis	43.4–44.1	44.8–49.8	1	0	0	0	2	0	1	Xu et al., 2020 [35]
16	B. congjiangensis	28.6–33.4	38.4–40.2	1	0	0	0	2	1	1	Luo et al., 2021 [36]
17	B. daiyunensis	27.6–28.7	33.7–35.6	1	3	2	0	1 or 2	1	1	Lyu et al., 2021 [37]
18	B. daoji	32.6–33.6	37.5–41.4	1	0	0	0	0	1	1	Lyu et al., 2021 [37]
19	B. daweimontis	34.0–37.0	40.0–46.0	1	3	2	/	2	0	0	Rao and Yang, 1997 [38]
20	B. daxuemontis	37.1–40.6	/	1	3	0	0	2	/	/	Liu et al., 2025a [9]
21	B. dongguanensis	30.2–39.3	/	1	3	2	0	0	0	1	Lyu et al., 2023 [2]
22	B. dupanglingensis	37.8–40.2	41.8–45.9	1	0	0	0	2	0	1	Xiao et al., 2025 [11]
23	B. elongata	28.2–28.5	35.1–37.6	1	3	2	0	1	1	0	Zeng et al., 2024 [39]
24	B. fanjingmontis	58.2–63.6	62.8–72.2	1	2	0	1	2	2	1	Zhang et al., 2012 [40]
25	B. fansipanensis	30.9–44.3	41.7–42.5	1	3	2	1/0	/	0	0	Tapley et al., 2018a [41]
26	B. fengshunensis	34.3–39.4	42.5–44.9	1	3	2	0	0	0	1	Wang et al., 2022 [42]
27	B. frigida	30.3–31.8	/	1	3	2	1/0	/	0	0	Tapley et al., 2021 [43]
28	B. gaolanensis	29.2–30.9	32.0–34.9	1	0	0	0	0	0	0	Song et al., 2024 [44]
30	B. hengshanensis	34.4–39.3	48.4	1	2	0	0	0	1	1	This study
31	B. hoanglienensis	37.4–47.6	59.6	1	3	2	1	/	0	1/0	Tapley et al., 2018a [41]
32	B. hungtai	25.8–33.3	/	1	0	0	0	0	0	0	Lyu et al., 2023 [2]
33	B. insularis	36.8–41.2	47.1	1	3	2	1	0	0	1	Wang et al., 2017a [45]
34	B. jiangi	34.4–39.2	39.5–40.4	1	3	0	0	2	0	1	Liu et al., 2020 [46]
35	B. jingdongensis	53.0–56.5	63.5	1	3	2	1	2	2	2	Fei et al., 1983 [47]; Lyu et al., 2023 [2]
36	B. jinggangensis	35.1–36.7	38.4–41.6	1	2	2	0	2	1	1	Wang et al., 2012; Lyu et al., 2023 [2]
37	B. jiulianensis	30.4–33.9	34.1–37.5	1	2	2	1	2	0	1	Lyu et al., 2023 [2]
38	B. kuatunensis	26.2–31.4	26.6–37.3	1	2	0	1	0	0/1	0	Lyu et al., 2023 [2]
39	B. leishanensis	30.4–38.7	42.3	1	0	0	0	2	0	1	Li et al., 2018 [48]
40	B. liboensis	60.5–67.7	60.8–70.6	0	3	2	1	2	2	1	Zhang et al., 2017 [49]
41	B. lichun	33.5–37.0	47.1	1	0	0	0	0	0	0	Lin et al., 2024 [50]
42	B. lini	34.1–39.7	37.0–39.9	1	2	0	0	2	2	1	Wang et al., 2014 [34]
43	B. lishuiensis	30.7–34.7	36.9–40.4	1	0	0	0	0 or 1	0	0	Lyu et al., 2023 [2]
44	B. lushuiensis	31.0–34.8	37.8–47.4	1	2	0	1	2	1	1	Shi et al., 2021 [51]; Lyu et al., 2023 [2]
46	B. meihuamontis	26.9–28.3	/	0	0	0	0	0	0	1	Luo et al., 2025 [3]
47	B. minor	34.5–41.2	40.9	1	0	0	1	1	0	1	Lyu et al., 2023 [2]
48	B. mirabilis	55.8–61.4	68.5–74.8	0	0	0	0	2	1	1	Lyu et al., 2023 [2]
49	B. mufumontana	30.1–30.8	36.3–38.8	1	2	0	0	2	1	1	Wang et al., 2019 [52]
50	B. nankunensis	29.9–34.9	39.4–41.9	1	3	2	0	0	0	1	Lyu et al., 2023 [2]
51	B. nanlingensis	30.5–37.3	/	1	3	2	1	2	1	1	Lyu et al., 2023 [2]
52	B. obesa	35.6	37.5–41.2	1	3	0	0	0	0	1	Li et al., 2014 [28]; Lyu et al., 2023 [2]
53	B. ombrophila	27.4–34.5	32.8–35.0	1	0	0	0	0	0	0	Messenger et al., 2019 [53]
54	B. omeimontis	56.0–59.5	68.0–72.5	1	3	2	1	2	1	1	Lyu et al., 2023 [2]
55	B. palpebralespinosa	36.2–38.0	/	0	3	2	0	2	2	2	Fei et al., 2009 [54]; Lyu et al., 2023 [2]
56	B. pepe	35.3–36.4	/	1	3	0	1	0	0	0	Wang et al., 2024 [55]
57	B. puningensis	31.7–34.6	37.8–38.3	1	3	2	0	0	0	1	Lyu et al., 2023 [2]
58	B. qianbeiensis	49.3–58.2	65.2	1	3	2	1	2	2	2	Su et al., 2020 [56]
59	B. rubrimera	26.6–30.8	26.6–30.8	1	2	2	1/0	/	1	0	Tapley et al., 2017 [57]; 2018b [58]
60	B. sangzhiensis	55.7–62.2	62.2–76.3	1	2	0	1	2	1	1	Lyu et al., 2023 [2]
61	B. sanmingensis	27.0–29.5	29.5–34.7	1	0	0	1	2	2	1	Lyu et al., 2023 [2]
62	B. shimentaina	28.0–30.6	34.5	1	2	2	0	2	1	1	Lyu et al., 2023 [2]
63	B. shuichengensis	102.0–118.3	99.8–115.6	1	3	0	1	0	2	2	Tian and Sun, 1995 [59]; Fei et al., 2009 [54]
64	B. shunhuangensis	30.3–33.7	37.6–42.5	1	0	0	0	2	0	0	Lyu et al., 2023 [2]
65	B. spinata	47.2–54.4	54.0–55.0	1	2	0	1	2	2	2	Hu et al., 1973 [60]; Lyu et al., 2023 [2]
66	B. tongboensis	26.5–31.5	/	1	3	2	1	2	0	0	Lyu et al., 2021 [37]; Lyu et al., 2023 [2]
67	B. tuberogranulatus	33.2–39.0	50.5	1	0	0	0	2	0	1	Mo et al., 2010 [61]; Fei and Ye 2016 [23]; Lyu et al., 2023 [2]
68	B. wugongensis	31.0–34.1	38.5–42.8	1	2	0	0	0	0	1	Lyu et al., 2023 [2]
69	B. wuliangshanensis	27.3–31.6	41.3	1	0	0	1/0	2	0	0	Lyu et al., 2023 [2]
70	B. wushanensis	30.4–35.5	38.4	1	0	0	0	1 or 2	2	1	Fei et al., 2009 [54]
71	B. xiangnanensis	38.6–42.0	44.4	1	2	0	0	1	2	1	Lyu et al., 2020 [62]; Lyu et al., 2023 [2]
72	B. xianjuensis	31.0–36.3	41.6–45.3	1	3	0	0	2	1	1	Lyu et al., 2023 [2]
73	B. xuefengmontis	37.0–38.3	45.3–48.9	1	0	0	0	1	0	0	Lyu et al., 2023 [2]
74	B. yangmingensis	33.2–37.1	45.2	1	2	0	0	2	1	1	Lyu et al., 2023 [2]
75	B. yaoshanensis	32.5–42.6	46.6–47.4	1	2	0	0	2 or 2	0	1	Qi et al., 2021 [63]
76	B. yezhongensis	41.2–46.2	51.8–58.6	1	2	0	0	2	1	1	Liu et al. 2025b [10]
77	B. yingdeensis	33.2–35.3	36.3–45.8	1	3	2	0	1 or 2	0	1	Qi et al., 2021 [63]
78	B. yunkaiensis	35.3–40.0	45.3–46.1	1	3	0	0	1 or 2	0	1	Qi et al., 2021 [63]
