# Supplementary material for: A New Species of Boulenophrys (Megophridae) from Mt. Hengshan, Hunan Province, China, with Re-Description on B. hengshanensis
Source: Animals (Basel). 2025 Sep 19;15(18):2745. doi: 10.3390/ani15182745 (PMC12466624; doi:10.3390/ani15182745)
Supplement: Supplementary file 1 [file animals-15-02745-s001.zip › Table S3 16S rRNA genetic distance.xlsx]

## Sheet: 16S rRNA
Table S3. Genetic distance for Boulenophrys based on partial 16S rRNA gene sequences.
No.	Samples	1	2	3	4	5	6	7	8	9	10	11	12	13	14	15	16	17	18	19	20	21	22	23	24	25	26	27	28	29	30	31	32	33	34	35	36	37	38	39	40	41	42	43	44	45	46	47	48
1	B. gutu sp.nov. CIB NY20240402004
2	B. gutu sp.nov. CIB NY20240402005	0.00361504
3	B. gutu sp.nov. CIB SSC1802	0.00361504	0
4	B. gutu sp.nov. CIB SSC1805	0.00361504	0	0
5	B. gutu sp.nov. CIB SSC1806	0.00361735	0.00361504	0.00361504	0.00361504
6	B. gutu sp.nov. JHUN SSC24005	0	0.0018948	0.0018948	0.0018948	0.00189606
7	B. gutu sp.nov. JHUN SSC24145	0	0.0018948	0.0018948	0.0018948	0.00189606	0
8	B. gutu sp.nov. JHUN SSC24148	0.0018948	0	0	0	0.00380049	0.0018948	0.0018948
9	B. gutu sp.nov. JHUN SSC24151	0.00189606	0.00380049	0.00380049	0.00380049	0	0.00189606	0.00189606	0.00380049
10	B. gutu sp.nov. JHUN SSC24166	0	0.0018948	0.0018948	0.0018948	0.00189606	0	0	0.0018948	0.00189606
11	B. gutu sp.nov. JHUN SSC24236	0	0.0018948	0.0018948	0.0018948	0.00189606	0	0	0.0018948	0.00189606	0
12	B. gutu sp.nov. JHUN SSC24237	0	0.0018948	0.0018948	0.0018948	0.00189606	0	0	0.0018948	0.00189606	0	0
13	B. gutu sp.nov. JHUN SSC24260	0.0018948	0	0	0	0.00380049	0.0018948	0.0018948	0	0.00380049	0.0018948	0.0018948	0.0018948
14	B. gutu sp.nov. JHUN SSC25269	0.0018948	0	0	0	0.00380049	0.0018948	0.0018948	0	0.00380049	0.0018948	0.0018948	0.0018948	0
15	B. gutu sp.nov. JHUN SSC24291	0	0.0018948	0.0018948	0.0018948	0.00189606	0	0	0.0018948	0.00189606	0	0	0	0.0018948	0.0018948
16	B. gutu sp.nov. CSUFT HS210608	0	0.00198505	0.00198505	0.00198505	0.00198644	0	0	0.00199694	0.00199835	0	0	0	0.00199694	0.00199694	0
17	B. acuta	0.0783839	0.075228	0.075228	0.075228	0.0782999	0.0783839	0.0783839	0.075228	0.0782999	0.0783839	0.0783839	0.0783839	0.075228	0.075228	0.0783839	0.0783839
18	B. angka	0.0620568	0.0642073	0.0642073	0.0642073	0.0620114	0.0620568	0.0620568	0.0642073	0.0620114	0.0620568	0.0620568	0.0620568	0.0642073	0.0642073	0.0620568	0.0610312	0.118584
19	B. anlongensis	0.0516129	0.0537218	0.0537218	0.0537218	0.0515757	0.051922	0.051922	0.0540444	0.0518844	0.051922	0.051922	0.051922	0.0540444	0.0540444	0.051922	0.0541945	0.0972449	0.04753
20	B. baishanzuensis	0.031409	0.0293791	0.0293791	0.0293791	0.0313869	0.031409	0.031409	0.0293791	0.0313869	0.031409	0.031409	0.031409	0.0293791	0.0293791	0.031409	0.0309323	0.0753499	0.0685703	0.0522319
21	B. baolongensis	0.0312658	0.0292454	0.0292454	0.0292454	0.0312439	0.0312658	0.0312658	0.0292454	0.0312439	0.0312658	0.0312658	0.0312658	0.0292454	0.0292454	0.0312658	0.032939	0.0783839	0.0688767	0.0564101	0.0375567
22	B. binchuanensis	0.0453934	0.0474757	0.0474757	0.0474757	0.045361	0.0453934	0.0453934	0.0474757	0.045361	0.0453934	0.0453934	0.0453934	0.0474757	0.0474757	0.0453934	0.0478481	0.0871634	0.0514458	0.0333642	0.0539884	0.045801
23	B. binlingensis	0.0413184	0.043385	0.043385	0.043385	0.0412891	0.0415637	0.0415637	0.0436432	0.041534	0.0415637	0.0415637	0.0415637	0.0436432	0.0436432	0.0415637	0.0408352	0.0959513	0.0517903	0.0413184	0.0499214	0.0397358	0.0253467
24	B. boettgeri	0.019219	0.0172586	0.0172586	0.0172586	0.0192059	0.0193305	0.0193305	0.0173585	0.0193172	0.0193305	0.0193305	0.0193305	0.0173585	0.0173585	0.0193305	0.0200674	0.0751479	0.0600762	0.0474584	0.0213932	0.0273255	0.0415365	0.0390104
25	B. brachykolos	0.0627514	0.0606526	0.0606526	0.0606526	0.0627064	0.0534441	0.0534441	0.0513471	0.0534057	0.0534441	0.0534441	0.0534441	0.0513471	0.0513471	0.0534441	0.0555318	0.0873518	0.0900342	0.0536121	0.049654	0.0474701	0.0557385	0.0674464	0.0486586
26	B. caobangensis	0.0581374	0.0607304	0.0607304	0.0607304	0.0580861	0.0581374	0.0581374	0.0607304	0.0580861	0.0581374	0.0581374	0.0581374	0.0607304	0.0607304	0.0581374	0.0581374	0.112269	0.0552667	0.0506924	0.0656445	0.0712439	0.0478231	0.0453001	0.0605641	0.0864831
27	B. caudoprocta	0.0310619	0.0330778	0.0330778	0.0330778	0.0310403	0.0312439	0.0312439	0.033272	0.031222	0.0312439	0.0312439	0.0312439	0.033272	0.033272	0.0312439	0.0323819	0.07846	0.0623519	0.0536473	0.0396746	0.0254343	0.045669	0.0388524	0.0249109	0.0590943	0.0681791
28	B. changyangensis	0.0252798	0.0232827	0.0232827	0.0232827	0.0252622	0.0252798	0.0252798	0.0232827	0.0252622	0.0252798	0.0252798	0.0252798	0.0232827	0.0232827	0.0252798	0.0265713	0.0782241	0.0562	0.0459534	0.0334228	0.0213516	0.0395742	0.0377369	0.0213655	0.0452884	0.06322	0.0314518
29	B. cheni	0.029035	0.0270387	0.0270387	0.0270387	0.0290149	0.0292046	0.0292046	0.0271962	0.0291842	0.0292046	0.0292046	0.0292046	0.0271962	0.0271962	0.0292046	0.030265	0.0837968	0.0623022	0.0452447	0.0293954	0.027324	0.0393537	0.0429009	0.0268328	0.0446202	0.0606133	0.0387481	0.0273023
30	B. chishuiensis	0.0411789	0.0432381	0.0432381	0.0432381	0.0411498	0.0414225	0.0414225	0.0434945	0.0413931	0.0414225	0.0414225	0.0414225	0.0434945	0.0434945	0.0414225	0.0432121	0.109835	0.070306	0.051185	0.052045	0.0559683	0.0557385	0.0534122	0.0431511	0.0618218	0.0706234	0.0512859	0.0497229	0.0513198
31	B. congjiangensis	0.0333596	0.0295067	0.0295067	0.0295067	0.0313971	0.0290465	0.0290465	0.0270495	0.0290264	0.0290465	0.0290465	0.0290465	0.0270495	0.0270495	0.0290465	0.0301557	0.0662023	0.0684228	0.0534572	0.0352538	0.0233139	0.0434896	0.0509147	0.0247616	0.0520858	0.0679855	0.0288305	0.0252259	0.0364777	0.0530464
32	B. daiyunensis	0.0372885	0.0352456	0.0352456	0.0352456	0.0372622	0.0375093	0.0375093	0.0354539	0.0374827	0.0375093	0.0375093	0.0375093	0.0354539	0.0354539	0.0375093	0.0368091	0.0848325	0.074988	0.0578808	0.0315792	0.043822	0.0478253	0.049116	0.0349737	0.0611995	0.0631536	0.0430199	0.0376062	0.0348553	0.0536732	0.0426923
33	B. daoji	0.0390972	0.0370584	0.0370584	0.0370584	0.0390697	0.0393278	0.0393278	0.0372765	0.0392999	0.0393278	0.0393278	0.0393278	0.0372765	0.0372765	0.0393278	0.0406876	0.0872575	0.0729488	0.0577236	0.0414381	0.0415044	0.0556912	0.0594137	0.0347137	0.0448599	0.0705659	0.0447384	0.0372988	0.0326895	0.0637303	0.0365967	0.046786
34	B. daweimontis	0.045361	0.0432898	0.0432898	0.0432898	0.0453287	0.045361	0.045361	0.0432898	0.0453287	0.045361	0.045361	0.045361	0.0432898	0.0432898	0.045361	0.0478121	0.0746137	0.0472383	0.0353342	0.0394052	0.041509	0.0290884	0.0292191	0.0352134	0.0658992	0.0401454	0.0414474	0.0333607	0.0373009	0.0554637	0.0432493	0.0455353	0.0515506
35	B. daxuemontis	0.0505561	0.0481299	0.0481299	0.0481299	0.050514	0.050907	0.050907	0.048463	0.0508643	0.050907	0.050907	0.050907	0.048463	0.048463	0.050907	0.0502101	0.0985994	0.0909404	0.0778228	0.0584869	0.0631138	0.0732692	0.069715	0.0479073	0.0695475	0.0911744	0.0671533	0.0508998	0.0573207	0.0595764	0.0547414	0.0625874	0.071819	0.0702968
36	B. dongguanensis	0.0451507	0.0430897	0.0430897	0.0430897	0.0451187	0.0454181	0.0454181	0.0433443	0.0453857	0.0454181	0.0454181	0.0454181	0.0433443	0.0433443	0.0454181	0.0470916	0.0872575	0.0771954	0.064096	0.0355183	0.041534	0.0559683	0.0551272	0.042642	0.0588897	0.0760584	0.0529304	0.0475585	0.0267801	0.0660142	0.0525614	0.0450458	0.052817	0.0473992	0.0745201
37	B. dupanglingensis	0.0259577	0.0221395	0.0221395	0.0221395	0.0240201	0.0233	0.0233	0.0213103	0.0232838	0.0233	0.0233	0.0233	0.0213103	0.0213103	0.0233	0.0241923	0.0846579	0.0687183	0.0578461	0.031409	0.0353554	0.0518751	0.0491834	0.0209985	0.0623481	0.06834	0.0366988	0.0293187	0.0308013	0.047286	0.0292743	0.0369722	0.0347808	0.0434298	0.0527448	0.0447991
38	B. elongata	0.0370765	0.035046	0.035046	0.035046	0.0370505	0.0370765	0.0370765	0.035046	0.0370505	0.0370765	0.0370765	0.0370765	0.035046	0.035046	0.0370765	0.0390576	0.0774196	0.0620032	0.0476985	0.0292982	0.0312658	0.0453558	0.0475927	0.0351163	0.047272	0.0653849	0.0433989	0.0351143	0.0232505	0.0556541	0.0330427	0.0353285	0.0392741	0.0331586	0.0651957	0.0373009	0.0352097
39	B. fanjingmontis	0.0390759	0.0411228	0.0411228	0.0411228	0.0390484	0.0393062	0.0393062	0.0413658	0.0392784	0.0393062	0.0393062	0.0393062	0.0413658	0.0413658	0.0393062	0.0385905	0.0959513	0.0537243	0.0432404	0.0455602	0.0394917	0.0272681	0.00944331	0.0387752	0.0670295	0.0428687	0.0386191	0.0375052	0.0347638	0.0532334	0.0506054	0.0490197	0.0550121	0.0271935	0.0719975	0.0507852	0.0488834	0.0452884
40	B. fansipanensis	0.0488291	0.0507162	0.0507162	0.0507162	0.0486991	0.0429046	0.0429046	0.0449561	0.0428744	0.0429046	0.0429046	0.0429046	0.0449561	0.0449561	0.0429046	0.0452883	0.114508	0.0595287	0.0493863	0.0473259	0.0412799	0.0470448	0.0431619	0.0430495	0.0691272	0.06483	0.0471426	0.0431313	0.0449804	0.0472017	0.0468418	0.0534694	0.0473653	0.0469141	0.0773711	0.0594503	0.0547414	0.0428696	0.0369504
41	B. fengshunensis	0.055255	0.0531603	0.0531603	0.0531603	0.0552153	0.0555839	0.0555839	0.053476	0.0555438	0.0555839	0.0555839	0.0555839	0.053476	0.053476	0.0555839	0.0576428	0.0972684	0.0752586	0.0559185	0.0395655	0.0476299	0.0558497	0.0613285	0.0486213	0.0487535	0.0788068	0.0570729	0.0475927	0.0406673	0.0721642	0.0446465	0.0529647	0.0568686	0.04966	0.0794133	0.0489211	0.0528893	0.0312626	0.0569163	0.0533255
42	B. frigida	0.0474115	0.0433978	0.0433978	0.0433978	0.045353	0.0433801	0.0433801	0.0413138	0.0433492	0.0433801	0.0433801	0.0433801	0.0413138	0.0413138	0.0433801	0.045819	0.100139	0.0601202	0.0476325	0.0519063	0.0456743	0.0412799	0.0456059	0.0352899	0.0761178	0.0526257	0.0414816	0.0395198	0.0413364	0.0536921	0.035534	0.049627	0.0474305	0.0432258	0.0730145	0.0684924	0.045379	0.0514857	0.0434968	0.0413101	0.0622351
43	B. gaolanensis	0.0569887	0.0529204	0.0529204	0.0529204	0.0548926	0.0511665	0.0511665	0.049087	0.05113	0.0511665	0.0511665	0.0511665	0.049087	0.049087	0.0511665	0.0519088	0.0686957	0.0847183	0.0745136	0.0619498	0.0494576	0.0617482	0.0701599	0.0512002	0.0753644	0.0987629	0.0597419	0.0533926	0.0594503	0.0719644	0.0470284	0.0618714	0.0618263	0.0654807	0.0651909	0.0637978	0.0529505	0.061402	0.0700197	0.066729	0.0806116	0.066912
44	B. hengshanensis CIB NYK20221125002	0.0373493	0.0334471	0.0334471	0.0334471	0.0353578	0.0352134	0.0352134	0.0331819	0.0351886	0.0352134	0.0352134	0.0352134	0.0331819	0.0331819	0.0352134	0.0369478	0.0997961	0.0642332	0.0536309	0.0393773	0.0373273	0.0454754	0.0453287	0.0350308	0.0648512	0.0654273	0.0473143	0.0353035	0.0250823	0.051415	0.0447089	0.0392014	0.0431693	0.0392186	0.0627668	0.0410892	0.0296412	0.0350897	0.0390697	0.0410337	0.0449906	0.0452884	0.0608473
45	B. hengshanensis CIB NYK20221125003	0.0373493	0.0334471	0.0334471	0.0334471	0.0353578	0.0352134	0.0352134	0.0331819	0.0351886	0.0352134	0.0352134	0.0352134	0.0331819	0.0331819	0.0352134	0.0369478	0.0997961	0.0642332	0.0536309	0.0393773	0.0373273	0.0454754	0.0453287	0.0350308	0.0648512	0.0654273	0.0473143	0.0353035	0.0250823	0.051415	0.0447089	0.0392014	0.0431693	0.0392186	0.0627668	0.0410892	0.0296412	0.0350897	0.0390697	0.0410337	0.0449906	0.0452884	0.0608473	0
46	B. hengshanensis CIB NYK20221125004	0.0373493	0.0334471	0.0334471	0.0334471	0.0353578	0.0352134	0.0352134	0.0331819	0.0351886	0.0352134	0.0352134	0.0352134	0.0331819	0.0331819	0.0352134	0.0369478	0.0997961	0.0642332	0.0536309	0.0393773	0.0373273	0.0454754	0.0453287	0.0350308	0.0648512	0.0654273	0.0473143	0.0353035	0.0250823	0.051415	0.0447089	0.0392014	0.0431693	0.0392186	0.0627668	0.0410892	0.0296412	0.0350897	0.0390697	0.0410337	0.0449906	0.0452884	0.0608473	0	0
47	B. hengshanensis CIB NYK20221125005	0.0373493	0.0334471	0.0334471	0.0334471	0.0353578	0.0352134	0.0352134	0.0331819	0.0351886	0.0352134	0.0352134	0.0352134	0.0331819	0.0331819	0.0352134	0.0369478	0.0997961	0.0642332	0.0536309	0.0393773	0.0373273	0.0454754	0.0453287	0.0350308	0.0648512	0.0654273	0.0473143	0.0353035	0.0250823	0.051415	0.0447089	0.0392014	0.0431693	0.0392186	0.0627668	0.0410892	0.0296412	0.0350897	0.0390697	0.0410337	0.0449906	0.0452884	0.0608473	0	0	0
48	B. hengshanensis JHUN SSC24180	0.0347414	0.032738	0.032738	0.032738	0.0347173	0.0352861	0.0352861	0.0332502	0.0352613	0.0352861	0.0352861	0.0352861	0.0332502	0.0332502	0.0352861	0.0370279	0.100114	0.0685196	0.0537443	0.0394593	0.0414179	0.0496242	0.0494635	0.0351028	0.0633267	0.0652585	0.0514582	0.0353767	0.0290523	0.0515231	0.0444091	0.0392827	0.0412552	0.0433085	0.0629227	0.0451776	0.0307846	0.0391396	0.0431436	0.0366673	0.0490928	0.0408495	0.0589517	0.00375281	0.00375281	0.00375281	0.00375281
49	B. hengshanensis CIB NY20231103001	0.0411789	0.0370624	0.0370624	0.0370624	0.0390739	0.0388823	0.0388823	0.0367487	0.0388536	0.0388823	0.0388823	0.0388823	0.0367487	0.0367487	0.0388823	0.0411558	0.103193	0.0693753	0.0585866	0.0432639	0.0411104	0.0496634	0.0498038	0.0389089	0.0703437	0.0627729	0.0518961	0.0389864	0.0284101	0.0562294	0.0488951	0.0433284	0.0454011	0.0430813	0.0691957	0.0453076	0.0330563	0.0387391	0.0431749	0.0447787	0.0494124	0.0450571	0.0655547	0.00189247	0.00189247	0.00189247	0.00189247	0.00195905
50	B. hengshanensis CIB NY20231103002	0.0391014	0.035008	0.035008	0.035008	0.0370104	0.0367217	0.0367217	0.0345998	0.0366947	0.0367217	0.0367217	0.0367217	0.0345998	0.0345998	0.0367217	0.0388618	0.0997961	0.0670585	0.0563148	0.0410751	0.0389332	0.0474448	0.0475785	0.0367468	0.06806	0.0654273	0.0496634	0.0368197	0.0262999	0.0539758	0.0468004	0.0411361	0.0453022	0.0409024	0.0664741	0.0431132	0.0310202	0.0365871	0.040991	0.0427058	0.047206	0.0471565	0.0633767	0	0	0	0	0.00392975
51	B. hengshanensis CIB NY20231103003	0.0391014	0.035008	0.035008	0.035008	0.0370104	0.0367217	0.0367217	0.0345998	0.0366947	0.0367217	0.0367217	0.0367217	0.0345998	0.0345998	0.0367217	0.0388618	0.0997961	0.0670585	0.0563148	0.0410751	0.0389332	0.0474448	0.0475785	0.0367468	0.06806	0.0654273	0.0496634	0.0368197	0.0262999	0.0539758	0.0468004	0.0411361	0.0453022	0.0409024	0.0664741	0.0431132	0.0310202	0.0365871	0.040991	0.0427058	0.047206	0.0471565	0.0633767	0	0	0	0	0.00392975
52	B. hengshanensis CIB NY20231103004	0.0391014	0.035008	0.035008	0.035008	0.0370104	0.0367217	0.0367217	0.0345998	0.0366947	0.0367217	0.0367217	0.0367217	0.0345998	0.0345998	0.0367217	0.0388618	0.0997961	0.0670585	0.0563148	0.0410751	0.0389332	0.0474448	0.0475785	0.0367468	0.06806	0.0654273	0.0496634	0.0368197	0.0262999	0.0539758	0.0468004	0.0411361	0.0453022	0.0409024	0.0664741	0.0431132	0.0310202	0.0365871	0.040991	0.0427058	0.047206	0.0471565	0.0633767	0	0	0	0	0.00392975
53	B. hoanglienensisCSUFT HS210608	0.0395279	0.0395011	0.0395011	0.0395011	0.0375128	0.0372582	0.0372582	0.0393085	0.0372319	0.0372582	0.0372582	0.0372582	0.0393085	0.0393085	0.0372582	0.0393407	0.0899913	0.0618263	0.0413318	0.0456916	0.0396048	0.033023	0.029282	0.0373845	0.069517	0.0577289	0.0414794	0.0374561	0.0411631	0.0474619	0.0433045	0.0435495	0.0495885	0.0370245	0.0730087	0.0516254	0.0434776	0.0432235	0.0312016	0.029654	0.0619661	0.0336363	0.0588987	0.0413036	0.0413036	0.0413036	0.0413036	0.0429193
54	B. hungtai	0.0429725	0.0409267	0.0409267	0.0409267	0.0429422	0.0432258	0.0432258	0.0411673	0.0431951	0.0432258	0.0432258	0.0432258	0.0411673	0.0411673	0.0432258	0.0448101	0.0928339	0.0685798	0.0574079	0.0333337	0.0413952	0.0535115	0.0571816	0.0365302	0.0507161	0.0679968	0.0448916	0.0412482	0.0209689	0.0615193	0.0404169	0.0368468	0.0345971	0.0514117	0.0693756	0.0408298	0.0426096	0.0331138	0.0488168	0.0431056	0.046822	0.0473058	0.0657591	0.0409489	0.0409489	0.0409489	0.0409489	0.0450225
55	B. insularis	0.0489966	0.0469304	0.0469304	0.0469304	0.0489618	0.0492863	0.0492863	0.0472072	0.0492511	0.0492863	0.0492863	0.0492863	0.0472072	0.0472072	0.0492863	0.0510989	0.0987824	0.07924	0.0636879	0.041436	0.0435207	0.0597776	0.0550877	0.0465692	0.058767	0.0755926	0.054826	0.0473936	0.0286596	0.0657815	0.050294	0.0447069	0.0404972	0.0576524	0.0644558	0.0447411	0.0485814	0.0371733	0.0487535	0.0471401	0.0527484	0.0554269	0.065803	0.0429655	0.0429655	0.0429655	0.0429655	0.0470532
56	B. jiangi	0.0803341	0.0780871	0.0780871	0.0780871	0.0780279	0.0808336	0.0808336	0.0785715	0.0785115	0.0808336	0.0808336	0.0808336	0.0785715	0.0785715	0.0808336	0.0839663	0.136831	0.118448	0.0995058	0.0831955	0.0832217	0.0917652	0.0949854	0.0773341	0.0952958	0.123515	0.0886174	0.0808706	0.0837867	0.0746125	0.0708653	0.0798286	0.0817228	0.0888651	0.0911817	0.0972997	0.0709709	0.0803461	0.101254	0.08677	0.0993941	0.0868967	0.0803403	0.0842771	0.0842771	0.0842771	0.0842771	0.0844639
57	B. jingdongensis	0.0452794	0.0473562	0.0473562	0.0473562	0.0452471	0.0455483	0.0455483	0.0476382	0.0455157	0.0455483	0.0455483	0.0455483	0.0476382	0.0476382	0.0455483	0.0472317	0.0933069	0.0415866	0.037268	0.0521208	0.0437349	0.0293422	0.0268498	0.042936	0.0695024	0.045225	0.0388042	0.0397094	0.040863	0.0553711	0.0448623	0.0550909	0.0532595	0.0253138	0.0771894	0.0633267	0.0491218	0.0393557	0.024862	0.0411113	0.0531546	0.0333423	0.074419	0.043264	0.043264	0.043264	0.043264	0.0431742
58	B. jinggangensis	0.0369105	0.0348894	0.0348894	0.0348894	0.0368847	0.0371268	0.0371268	0.0350934	0.0371007	0.0371268	0.0371268	0.0371268	0.0350934	0.0350934	0.0371268	0.0384799	0.0750679	0.0682258	0.0452447	0.0415522	0.0353554	0.0453805	0.0447069	0.034623	0.048788	0.0578262	0.0426996	0.0372724	0.0268512	0.0549818	0.0364777	0.0446779	0.0427248	0.043129	0.0618332	0.0467613	0.0385364	0.0311985	0.042642	0.0489793	0.0427596	0.0431645	0.0469781	0.0368569	0.0368569	0.0368569	0.0368569	0.0408934
59	B. jiulianensis	0.0231024	0.02113	0.02113	0.02113	0.0230865	0.0232366	0.0232366	0.0212525	0.0232205	0.0232366	0.0232366	0.0232366	0.0212525	0.0212525	0.0232366	0.0240756	0.0872481	0.0706994	0.0556418	0.0334212	0.0293011	0.0517281	0.0449527	0.0228968	0.0526393	0.0682293	0.030803	0.0292382	0.0345529	0.051176	0.0246942	0.0349023	0.0386649	0.0494163	0.0571337	0.0466322	0.0228956	0.0390844	0.0446806	0.0390612	0.0546376	0.0434038	0.0552312	0.0370064	0.0370064	0.0370064	0.0370064	0.0370826
60	B. kuatunensis	0.0309602	0.0289602	0.0289602	0.0289602	0.0309387	0.0311409	0.0311409	0.0291289	0.0311192	0.0311409	0.0311409	0.0311409	0.0291289	0.0291289	0.0311409	0.0343898	0.0868076	0.0620486	0.049345	0.0213063	0.0313302	0.0475356	0.0489181	0.0286637	0.0425893	0.0604616	0.038723	0.0312203	0.0248281	0.0491717	0.0383844	0.0427848	0.0347154	0.0411382	0.0620886	0.0286989	0.0346246	0.0271408	0.0486213	0.0449243	0.0426719	0.0515632	0.063448	0.0369105	0.0369105	0.0369105	0.0369105	0.0409534
61	B. leishanensis	0.0211445	0.0191795	0.0191795	0.0191795	0.02113	0.0212671	0.0212671	0.0192905	0.0212525	0.0212671	0.0212671	0.0212671	0.0192905	0.0192905	0.0212671	0.0220338	0.0776584	0.056002	0.0433305	0.0314058	0.0253314	0.0354288	0.0349039	0.0171157	0.0486213	0.0604616	0.0287567	0.0154847	0.0286989	0.041009	0.0228199	0.0368507	0.0386399	0.0352345	0.0454337	0.048587	0.0248756	0.0290436	0.0346949	0.0369504	0.0486213	0.037256	0.0491485	0.0369823	0.0369823	0.0369823	0.0369823	0.0370584
62	B. liboensis	0.0320964	0.0301424	0.0301424	0.0301424	0.0320746	0.0291668	0.0291668	0.0271611	0.0291465	0.0291668	0.0291668	0.0291668	0.0271611	0.0271611	0.0291668	0.0302854	0.0843207	0.0705094	0.0494812	0.0293585	0.0333172	0.0517344	0.0490519	0.0170609	0.0562785	0.0681737	0.0307832	0.0312611	0.036628	0.0450919	0.0355713	0.0449527	0.0367243	0.0452613	0.0550122	0.0464737	0.0337591	0.0411361	0.0487535	0.0538263	0.0588476	0.0501678	0.0619864	0.0477826	0.0477826	0.0477826	0.0477826	0.0446806
63	B. lichun	0.0370237	0.0348837	0.0348837	0.0348837	0.0369963	0.0370237	0.0370237	0.0348837	0.0369963	0.0370237	0.0370237	0.0370237	0.0348837	0.0348837	0.0370237	0.0391151	0.0869851	0.0631479	0.050377	0.0266062	0.0435079	0.0521452	0.0524035	0.0306985	0.054163	0.0576825	0.050005	0.0349554	0.0224558	0.056626	0.0431249	0.0308474	0.0369668	0.0369709	0.0669685	0.0413605	0.0349296	0.0182237	0.0456838	0.0473268	0.0456179	0.0435079	0.0669924	0.0327727	0.0327727	0.0327727	0.0327727	0.0328436
64	B. lini	0.0408737	0.0388398	0.0388398	0.0388398	0.040845	0.0411137	0.0411137	0.0390674	0.0410847	0.0411137	0.0411137	0.0411137	0.0390674	0.0390674	0.0411137	0.0427017	0.0746927	0.0704099	0.0492745	0.0312594	0.0494249	0.0515198	0.0548615	0.0345343	0.0404518	0.0705659	0.0486873	0.0412189	0.0306802	0.0594379	0.0403933	0.0448306	0.0446175	0.045076	0.0669359	0.0424702	0.040558	0.0390357	0.0465716	0.0570262	0.044712	0.0536697	0.06336	0.0488951	0.0488951	0.0488951	0.0488951	0.0489966
65	B. lishuiensis	0.0501786	0.0473925	0.0473925	0.0473925	0.0501306	0.0501786	0.0501786	0.0473925	0.0501306	0.0501786	0.0501786	0.0501786	0.0473925	0.0473925	0.0501786	0.0501786	0.0913321	0.0968331	0.0798679	0.0422086	0.0478349	0.0674656	0.0676607	0.0393867	0.0730438	0.0841222	0.0560692	0.0531826	0.0504127	0.0817572	0.0501706	0.0535278	0.0446234	0.064259	0.0927783	0.0616211	0.0559011	0.0477465	0.0672716	0.0697788	0.0698477	0.0672053	0.0781158	0.0640591	0.0640591	0.0640591	0.0640591	0.064242
66	B. lushuiensis	0.043411	0.043411	0.043411	0.043411	0.0433801	0.0436695	0.0436695	0.0436695	0.0436382	0.0436695	0.0436695	0.0436695	0.0436695	0.0436695	0.0436695	0.0452873	0.0972327	0.0521144	0.0414862	0.0500637	0.0419631	0.0334701	0.0289831	0.0450726	0.0654423	0.0531497	0.0391418	0.0377598	0.0469135	0.057587	0.0448572	0.0530623	0.0572945	0.0273747	0.0773571	0.0571816	0.0531417	0.043573	0.0329103	0.0432467	0.0552756	0.043578	0.0681343	0.0452665	0.0452665	0.0452665	0.0452665	0.0493954
67	B. meihuamontis	0.041216	0.039062	0.039062	0.039062	0.0411854	0.041216	0.041216	0.039062	0.0411854	0.041216	0.041216	0.041216	0.039062	0.039062	0.041216	0.0435488	0.083546	0.0721636	0.0609843	0.0308458	0.0435079	0.0605394	0.0654533	0.043348	0.0584408	0.072949	0.0479451	0.0433452	0.0264758	0.0653615	0.0431249	0.0435603	0.0369122	0.0497914	0.0746617	0.0457156	0.0412704	0.0347829	0.0564175	0.049502	0.050005	0.0582265	0.0648375	0.0390844	0.0390844	0.0390844	0.0390844	0.0433752
68	B. minor	0.0536024	0.0557159	0.0557159	0.0557159	0.0535637	0.0539234	0.0539234	0.0560504	0.0538843	0.0539234	0.0539234	0.0539234	0.0560504	0.0560504	0.0539234	0.0559337	0.103626	0.0728401	0.0599759	0.0542052	0.064784	0.0582223	0.0593672	0.0469471	0.0677742	0.0733907	0.05925	0.0541329	0.057261	0.0309788	0.0611842	0.065804	0.0675269	0.053689	0.0621893	0.0677247	0.0573742	0.0622565	0.0591683	0.0576106	0.0697335	0.0561218	0.0832743	0.0537381	0.0537381	0.0537381	0.0537381	0.0538519
69	B. mirabilis	0.0250847	0.0231034	0.0231034	0.0231034	0.0250674	0.0252307	0.0252307	0.0232376	0.0252132	0.0252307	0.0252307	0.0252307	0.0232376	0.0232376	0.0252307	0.0261439	0.0785443	0.077422	0.0559592	0.0334684	0.0374579	0.0499757	0.0512401	0.0249611	0.0549434	0.0737833	0.0368785	0.0313884	0.0347414	0.0513935	0.0268314	0.0390654	0.0448306	0.0456362	0.0551503	0.0549042	0.0289288	0.0371995	0.0489238	0.0533638	0.0529334	0.0477042	0.0575797	0.0452098	0.0452098	0.0452098	0.0452098	0.045304
70	B. mufumontana	0.0329939	0.0309834	0.0309834	0.0309834	0.032971	0.033252	0.033252	0.0312252	0.0332287	0.033252	0.033252	0.033252	0.0312252	0.0312252	0.033252	0.0346762	0.094393	0.0688255	0.055807	0.0355221	0.0334553	0.0478022	0.0453496	0.0249919	0.0570729	0.0686481	0.0330418	0.0353787	0.0369205	0.0472916	0.0346897	0.0473309	0.0471005	0.0455133	0.0623899	0.0532118	0.0348311	0.037305	0.047075	0.0470866	0.0530309	0.0474812	0.059505	0.0451239	0.0451239	0.0451239	0.0451239	0.0492393
71	B. nankunensis	0.041009	0.0389681	0.0389681	0.0389681	0.0409801	0.0412506	0.0412506	0.0391971	0.0412214	0.0412506	0.0412506	0.0412506	0.0391971	0.0391971	0.0412506	0.0427622	0.0970659	0.0753664	0.0601076	0.0356412	0.0335229	0.0582258	0.0532947	0.0408057	0.0549795	0.0815017	0.0450191	0.0375052	0.0209994	0.0660626	0.0426671	0.0448916	0.0489849	0.0476959	0.0745841	0.0268696	0.0409138	0.0333372	0.0489559	0.0554269	0.046955	0.0602566	0.0640233	0.0391247	0.0391247	0.0391247	0.0391247	0.0432048
72	B. nanlingensis	0.0513935	0.0493039	0.0493039	0.0493039	0.0513566	0.0517	0.0517	0.0495972	0.0516627	0.0517	0.0517	0.0517	0.0495972	0.0495972	0.0517	0.0536186	0.0834569	0.088396	0.062123	0.045785	0.0561284	0.0603335	0.0553588	0.0448041	0.0509268	0.0818613	0.0633686	0.0497947	0.0388275	0.0704448	0.0547834	0.0532947	0.0531832	0.0558903	0.0773166	0.0509602	0.0530722	0.0473315	0.0469883	0.0576597	0.0530059	0.060471	0.0659475	0.0474133	0.0474133	0.0474133	0.0474133	0.0475127
73	B. obesa	0.0627474	0.0596983	0.0596983	0.0596983	0.0626821	0.0627474	0.0627474	0.0596983	0.0626821	0.0627474	0.0627474	0.0627474	0.0596983	0.0596983	0.0627474	0.0627474	0.0904697	0.0901752	0.0785355	0.0393838	0.0720237	0.0840667	0.0873518	0.0538167	0.0838953	0.0867237	0.081062	0.0596983	0.0334169	0.0904489	0.0652747	0.0601082	0.0535497	0.0627474	0.0951884	0.0538722	0.0539695	0.0478831	0.0748438	0.0801513	0.0691186	0.0749232	0.0982717	0.053701	0.053701	0.053701	0.053701	0.0538627
74	B. ombrophila	0.0449131	0.0428634	0.0428634	0.0428634	0.0470053	0.0452665	0.0452665	0.0432	0.0473764	0.0452665	0.0452665	0.0452665	0.0432	0.0432	0.0452665	0.0470245	0.10653	0.0796111	0.0619121	0.0436359	0.0518468	0.0620984	0.0656335	0.0467667	0.0628213	0.081286	0.0632809	0.0475983	0.0326493	0.0702043	0.0504092	0.0489849	0.0526702	0.0558567	0.0723572	0.0486873	0.048693	0.0353342	0.0631934	0.057352	0.0591368	0.0575943	0.0700861	0.0469358	0.0469358	0.0469358	0.0469358	0.0470332
75	B. omeimontis	0.0413952	0.0434658	0.0434658	0.0434658	0.0413658	0.0413952	0.0413952	0.0434658	0.0413658	0.0413952	0.0413952	0.0413952	0.0434658	0.0434658	0.0413952	0.0436309	0.0934881	0.0411407	0.0213952	0.0416141	0.0437035	0.0251969	0.0253101	0.0374561	0.055779	0.0476164	0.041559	0.0354986	0.0354483	0.0494517	0.0454401	0.0476586	0.0457903	0.0231277	0.073072	0.0497588	0.0477246	0.0352824	0.0232966	0.0330657	0.0519063	0.0373802	0.0596115	0.0413838	0.0413838	0.0413838	0.0413838	0.0414701
76	B. palpebralespinosa	0.0579468	0.060084	0.060084	0.060084	0.0579046	0.0579468	0.0579468	0.060084	0.0579046	0.0579468	0.0579468	0.0579468	0.060084	0.060084	0.0579468	0.0611212	0.0900011	0.0495972	0.047831	0.0644184	0.0521751	0.0374089	0.0416163	0.0517718	0.0728715	0.0630566	0.0499062	0.0458593	0.0539559	0.0728506	0.0518375	0.0688159	0.0665508	0.0372035	0.0885229	0.0664078	0.0644271	0.0517344	0.0475983	0.0637553	0.0689234	0.0581942	0.0744691	0.0664525	0.0664525	0.0664525	0.0664525	0.0707619
77	B. pepe	0.0417104	0.0395293	0.0395293	0.0395293	0.0417104	0.0417104	0.0417104	0.0395293	0.0417104	0.0417104	0.0417104	0.0417104	0.0395293	0.0395293	0.0417104	0.0441012	0.0907343	0.0752266	0.0596808	0.0375406	0.0440018	0.0570686	0.055427	0.0374667	0.0614624	0.0611117	0.0572336	0.0375731	0.01841	0.0685234	0.0458631	0.0398983	0.0373266	0.0439352	0.073339	0.0330925	0.0375449	0.0373847	0.0464075	0.0566466	0.0507256	0.0504316	0.0767552	0.0395247	0.0395247	0.0395247	0.0395247	0.0396117
78	B. puningensis	0.051206	0.051206	0.051206	0.051206	0.0511694	0.0515102	0.0515102	0.0515102	0.0514732	0.0515102	0.0515102	0.0515102	0.0515102	0.0515102	0.0515102	0.0533048	0.105384	0.0727805	0.0571939	0.0496839	0.0436695	0.0515073	0.0570957	0.0488111	0.0570619	0.0755856	0.0550446	0.0495822	0.0346637	0.0635908	0.0505665	0.0449766	0.0407153	0.0576067	0.0769232	0.0489791	0.0528482	0.039244	0.05074	0.0411291	0.0569836	0.0535755	0.0661633	0.0390399	0.0390399	0.0390399	0.0390399	0.0411137
79	B. qianbeiensis	0.043411	0.0454884	0.0454884	0.0454884	0.0433801	0.043411	0.043411	0.0454884	0.0433801	0.043411	0.043411	0.043411	0.0454884	0.0454884	0.043411	0.0435405	0.0958473	0.0535115	0.0373842	0.0475901	0.0435857	0.0271623	0.00960005	0.0414794	0.0661813	0.0354333	0.0434608	0.0395198	0.0414748	0.0494576	0.0535435	0.0457269	0.0621812	0.0250799	0.0753322	0.0538448	0.051803	0.0452936	0.0076584	0.0429884	0.0601202	0.0454206	0.0719312	0.0454129	0.0454129	0.0454129	0.0454129	0.0495556
80	B. rubrimera	0.0395816	0.039503	0.039503	0.039503	0.0394762	0.0373108	0.0373108	0.0373108	0.0372845	0.0373108	0.0373108	0.0373108	0.0373108	0.0373108	0.0373108	0.0393995	0.105967	0.0393816	0.0294634	0.0415294	0.0436482	0.0252646	0.0273049	0.0291681	0.0738342	0.0380217	0.0434968	0.0354539	0.0393321	0.04753	0.0550346	0.049627	0.0538839	0.0232055	0.0705836	0.0579046	0.0474689	0.0392248	0.0292249	0.0448479	0.0515941	0.0472541	0.079004	0.0414138	0.0414138	0.0414138	0.0414138	0.0409336
81	B. sangzhiensis	0.0451828	0.0472549	0.0472549	0.0472549	0.0451507	0.0454506	0.0454506	0.0475356	0.0454181	0.0454506	0.0454506	0.0454506	0.0475356	0.0475356	0.0454506	0.0427937	0.0989859	0.0579707	0.0494071	0.0517873	0.0456665	0.0352824	0.0171033	0.0448334	0.0733432	0.0453755	0.0446515	0.0436672	0.0447411	0.0594732	0.0567502	0.0552031	0.0653087	0.0312188	0.0721151	0.0569537	0.0550483	0.0514765	0.0113056	0.0430165	0.0631477	0.0537766	0.0764429	0.0491925	0.0491925	0.0491925	0.0491925	0.0533355
82	B. sanmingensis	0.0391695	0.0371268	0.0371268	0.0371268	0.0391418	0.0394009	0.0394009	0.0373457	0.0393729	0.0394009	0.0394009	0.0394009	0.0373457	0.0373457	0.0394009	0.040849	0.0876526	0.068602	0.0538515	0.0234659	0.0436885	0.060181	0.0572461	0.0328157	0.0529488	0.0732327	0.0409048	0.0415154	0.032793	0.05774	0.0425704	0.0409048	0.0427705	0.0454621	0.0697407	0.0388421	0.0347547	0.0333268	0.0528764	0.0512856	0.0469387	0.0538705	0.0658725	0.0430165	0.0430165	0.0430165	0.0430165	0.0431056
83	B. shimentaina	0.0374539	0.0354017	0.0354017	0.0354017	0.0374273	0.0376766	0.0376766	0.0356118	0.0376498	0.0376766	0.0376766	0.0376766	0.0356118	0.0356118	0.0376766	0.039071	0.0952004	0.0777154	0.0581402	0.0378519	0.0419791	0.0524361	0.0516409	0.0331457	0.0553711	0.0820109	0.0453391	0.0377744	0.035008	0.0540277	0.0409777	0.0412937	0.0513533	0.0541947	0.0557478	0.0470586	0.0372115	0.0375939	0.0513227	0.0558248	0.0574007	0.0564227	0.0622813	0.0395111	0.0395111	0.0395111	0.0395111	0.0395111
84	B. shuichengensis	0.0192287	0.0172674	0.0172674	0.0172674	0.0192156	0.0193403	0.0193403	0.0173673	0.019327	0.0193403	0.0193403	0.0193403	0.0173673	0.0173673	0.0193403	0.0201183	0.0810538	0.0601526	0.0494071	0.0293954	0.0233453	0.0414748	0.0392592	0.015266	0.0489676	0.0605106	0.0231491	0.0252108	0.0270013	0.0470895	0.0249162	0.0371853	0.0389134	0.0392463	0.0478247	0.0430288	0.023041	0.0311129	0.0390209	0.0390844	0.0490637	0.0393019	0.0430703	0.0310139	0.0310139	0.0310139	0.0310139	0.0350251
85	B. shunhuangensis	0.0266531	0.0246946	0.0246946	0.0246946	0.0266349	0.0173124	0.0173124	0.0153545	0.0173005	0.0173124	0.0173124	0.0173124	0.0153545	0.0153545	0.0173124	0.017969	0.0631257	0.0686306	0.0455042	0.021422	0.0253516	0.0415959	0.0430504	0.0171288	0.0501881	0.0633844	0.0289116	0.0233301	0.026834	0.0430945	0.0283662	0.0349754	0.0367755	0.0413658	0.0455807	0.0427596	0.0343123	0.0271045	0.0408077	0.0526612	0.0447749	0.0490107	0.0547354	0.0465354	0.0465354	0.0465354	0.0465354	0.042908
86	B. spinata	0.0412081	0.0432689	0.0432689	0.0432689	0.0411789	0.041452	0.041452	0.0435256	0.0414225	0.041452	0.041452	0.041452	0.0435256	0.0435256	0.041452	0.0408052	0.0995043	0.0600684	0.0454039	0.0477507	0.0456994	0.0333153	0.0113345	0.0408896	0.0693048	0.0503902	0.0446829	0.0396527	0.0447726	0.0554477	0.0527795	0.0512035	0.0612842	0.0332234	0.0747065	0.0569945	0.0510603	0.0474645	0.00941923	0.0430469	0.0589742	0.0497376	0.0764996	0.0492276	0.0492276	0.0492276	0.0492276	0.0493305
87	B. tongboensis	0.0312926	0.0292703	0.0292703	0.0292703	0.0312707	0.0314773	0.0314773	0.0294426	0.0314551	0.0314773	0.0314773	0.0314773	0.0294426	0.0294426	0.0314773	0.0326327	0.0943813	0.0779748	0.0622935	0.0397314	0.037714	0.0499697	0.0514491	0.0289675	0.0592963	0.0742224	0.0430481	0.0314708	0.0328664	0.0620693	0.0387188	0.0411926	0.0388463	0.0478599	0.064924	0.0531101	0.0369502	0.0415866	0.0451097	0.0516937	0.0571888	0.0456994	0.0598647	0.0434137	0.0434137	0.0434137	0.0434137	0.0435045
88	B. tuberogranulatus	0.0211445	0.0191795	0.0191795	0.0191795	0.02113	0.0212671	0.0212671	0.0192905	0.0212525	0.0212671	0.0212671	0.0212671	0.0192905	0.0192905	0.0212671	0.0220338	0.0745349	0.0602813	0.0474868	0.0314058	0.0174024	0.0375341	0.0309266	0.0171157	0.0466347	0.060667	0.0248439	0.0193911	0.0209708	0.0451187	0.0266704	0.0368507	0.0366751	0.0353305	0.0500819	0.0406673	0.0248756	0.0291623	0.0307422	0.0410243	0.0466347	0.0373578	0.0531758	0.0290913	0.0290913	0.0290913	0.0290913	0.0330975
89	B. wugongensis SYS a004800	0.0351484	0.0331207	0.0331207	0.0331207	0.0351237	0.0353554	0.0353554	0.0333153	0.0353305	0.0353554	0.0353554	0.0353554	0.0333153	0.0333153	0.0353554	0.0365765	0.0967582	0.0707419	0.0556751	0.0416345	0.0435157	0.0476902	0.0468857	0.0367993	0.0609432	0.0603019	0.0489501	0.0374498	0.0268314	0.0534476	0.046561	0.035019	0.0449182	0.0413838	0.0647191	0.0447384	0.0328646	0.0412144	0.0367993	0.0430703	0.0545953	0.0414179	0.061699	0.0133695	0.0133695	0.0133695	0.0133695	0.00951364
90	B. wugongensis SYS a002625	0.0350116	0.0329921	0.0329921	0.0329921	0.0349872	0.0352861	0.0352861	0.0332502	0.0352613	0.0352861	0.0352861	0.0352861	0.0332502	0.0332502	0.0352861	0.0367258	0.0967582	0.0705993	0.0555646	0.0415522	0.0434298	0.0475957	0.0470696	0.0368707	0.0609432	0.0603019	0.0490461	0.0373762	0.0268829	0.053342	0.046561	0.0350872	0.045006	0.0413024	0.0647191	0.0448255	0.0328646	0.0411337	0.0368707	0.0429024	0.0547019	0.0412552	0.0614545	0.0133187	0.0133187	0.0133187	0.0133187	0.00947758
91	B. wugongensis SYS a002611	0.0350116	0.0329921	0.0329921	0.0329921	0.0349872	0.0352861	0.0352861	0.0332502	0.0352613	0.0352861	0.0352861	0.0352861	0.0332502	0.0332502	0.0352861	0.0367258	0.0967582	0.0705993	0.0555646	0.0415522	0.0434298	0.0475957	0.0470696	0.0368707	0.0609432	0.0603019	0.0490461	0.0373762	0.0268829	0.053342	0.046561	0.0350872	0.045006	0.0413024	0.0647191	0.0448255	0.0328646	0.0411337	0.0368707	0.0429024	0.0547019	0.0412552	0.0614545	0.0133187	0.0133187	0.0133187	0.0133187	0.00947758
92	B. wuliangshanensis	0.0494426	0.0473562	0.0473562	0.0473562	0.0494071	0.0497376	0.0497376	0.0476382	0.0497018	0.0497376	0.0497376	0.0497376	0.0476382	0.0476382	0.0497376	0.0515846	0.100682	0.051944	0.0373699	0.0436622	0.0480017	0.033545	0.0348796	0.042936	0.0654123	0.0529832	0.0470551	0.0417336	0.0448357	0.0596855	0.0427848	0.0530752	0.0530373	0.029382	0.0750232	0.0612921	0.0470162	0.041477	0.0367794	0.0492538	0.0511393	0.0455483	0.0768312	0.0451776	0.0451776	0.0451776	0.0451776	0.049298
93	B. wushanensis	0.030974	0.0289732	0.0289732	0.0289732	0.0309525	0.0311549	0.0311549	0.029142	0.0311331	0.0311549	0.0311549	0.0311549	0.029142	0.029142	0.0311549	0.0322862	0.0871438	0.0666717	0.0516752	0.0334212	0.0214508	0.0415569	0.0409381	0.0268118	0.0486816	0.0707323	0.0347827	0.0292952	0.030718	0.0553212	0.028619	0.044794	0.0386607	0.0373233	0.0570817	0.0406628	0.0306364	0.0272642	0.0406912	0.0391376	0.0467559	0.0454129	0.0430117	0.0309955	0.0309955	0.0309955	0.0309955	0.0350043
94	B. xiangnanensis	0.043031	0.0409822	0.0409822	0.0409822	0.0430006	0.0432849	0.0432849	0.0412235	0.0432542	0.0432849	0.0432849	0.0432849	0.0412235	0.0412235	0.0432849	0.0448737	0.0782241	0.0771954	0.0496838	0.0395373	0.0455732	0.0496958	0.0529647	0.0406673	0.0388023	0.0735231	0.052858	0.041386	0.028795	0.0596819	0.0385881	0.0489181	0.0388777	0.0433702	0.0694883	0.0446515	0.0367261	0.0312407	0.0446829	0.0491835	0.0408343	0.055938	0.0573409	0.0409777	0.0409777	0.0409777	0.0409777	0.0410623
95	B. xianjuensis	0.0333137	0.031283	0.031283	0.031283	0.0332903	0.0333137	0.0333137	0.031283	0.0332903	0.0333137	0.0333137	0.0333137	0.031283	0.031283	0.0333137	0.0351018	0.0875973	0.0646485	0.0501094	0.0353517	0.0354521	0.0475931	0.0522671	0.0252622	0.0537279	0.0659388	0.0394593	0.0313869	0.0332869	0.0622565	0.0331768	0.0457216	0.0192995	0.0434896	0.06567	0.0456612	0.0273597	0.0353056	0.051941	0.0514395	0.0455655	0.04952	0.0597342	0.0454754	0.0454754	0.0454754	0.0454754	0.0455708
96	B. xuefengmontis	0.0290942	0.0270936	0.0270936	0.0270936	0.029074	0.0292644	0.0292644	0.0272518	0.029244	0.0292644	0.0292644	0.0292644	0.0272518	0.0272518	0.0292644	0.0303294	0.075462	0.0754797	0.0519759	0.0315361	0.0375876	0.041854	0.0472458	0.0289503	0.0448357	0.0714316	0.0409739	0.0274338	0.0367794	0.0556418	0.0269213	0.0451418	0.0448623	0.045669	0.0553744	0.048788	0.0369004	0.0372257	0.0449602	0.0514487	0.0468936	0.0519568	0.0556611	0.0473168	0.0473168	0.0473168	0.0473168	0.0474159
97	B. yangmingensis	0.0251831	0.0231938	0.0231938	0.0231938	0.0251657	0.0253303	0.0253303	0.0233291	0.0253127	0.0253303	0.0253303	0.0253303	0.0233291	0.0233291	0.0253303	0.026198	0.0720099	0.0709961	0.0497468	0.0295543	0.0253798	0.0478573	0.0408851	0.02108	0.0488487	0.0734568	0.0288875	0.0233886	0.0307801	0.0494312	0.0268276	0.0390062	0.0367954	0.0415272	0.0455057	0.0468195	0.0289246	0.0352538	0.0407176	0.0432186	0.0528516	0.0456665	0.0535018	0.0351676	0.0351676	0.0351676	0.0351676	0.0352402
98	B. yaoshanensis	0.0270573	0.0250685	0.0250685	0.0250685	0.0270387	0.0272151	0.0272151	0.0252143	0.0271962	0.0272151	0.0272151	0.0272151	0.0252143	0.0252143	0.0272151	0.0282017	0.0690456	0.0646048	0.0413796	0.0294367	0.031349	0.0477647	0.0490546	0.0229436	0.0447749	0.0655543	0.034788	0.0292995	0.0307224	0.0512859	0.0189957	0.0387729	0.0307603	0.0414474	0.0455807	0.0425846	0.0248926	0.0292424	0.0487562	0.0411382	0.0427896	0.0413092	0.047272	0.0370083	0.0370083	0.0370083	0.0370083	0.0370844
99	B. yezhongensis	0.0440189	0.0461269	0.0461269	0.0461269	0.0439871	0.0442847	0.0442847	0.046406	0.0442525	0.0442847	0.0442847	0.0442847	0.046406	0.046406	0.0442847	0.0429177	0.0866216	0.054593	0.0418072	0.0485525	0.0423459	0.0276996	0.00769244	0.0417267	0.0707466	0.0402458	0.0415543	0.0402353	0.0416392	0.0540468	0.0538638	0.0459094	0.0624316	0.0255731	0.0742835	0.0540603	0.0521144	0.0462032	0.00575305	0.0438448	0.060362	0.0463354	0.0733966	0.0460492	0.0460492	0.0460492	0.0460492	0.0502527
100	B. yingdeensis	0.0430262	0.0409777	0.0409777	0.0409777	0.0429958	0.04328	0.04328	0.0412189	0.0432493	0.04328	0.04328	0.04328	0.0412189	0.0412189	0.04328	0.0448684	0.0782074	0.0771839	0.053751	0.0394549	0.0435468	0.0496898	0.048947	0.0406628	0.0467255	0.0657674	0.0528516	0.0413813	0.0287922	0.0637683	0.0385097	0.040854	0.0387939	0.0433653	0.0694772	0.0406912	0.0366514	0.0312375	0.0407197	0.0451621	0.0447991	0.0537699	0.049248	0.0408934	0.0408934	0.0408934	0.0408934	0.0409777
101	B. yunkaiensis	0.0251867	0.023197	0.023197	0.023197	0.0251692	0.0253339	0.0253339	0.0233323	0.0253163	0.0253339	0.0253339	0.0253339	0.0233323	0.0233323	0.0253339	0.0262547	0.0787135	0.071011	0.0559592	0.031493	0.0293834	0.0520229	0.0512401	0.0229897	0.0529334	0.0657246	0.0308456	0.0313884	0.0326944	0.0534927	0.0229112	0.0369262	0.0308226	0.0455732	0.057509	0.0467004	0.0151791	0.0373028	0.0509268	0.0493216	0.0529334	0.0412799	0.0555438	0.0391247	0.0391247	0.0391247	0.0391247	0.0392057
[truncated: 53 more columns]

## Sheet: Caption
Table. Estimates of Evolutionary Divergence between Sequences
The number of base substitutions per site from between sequences are shown. Analyses were conducted using the Maximum Composite Likelihood model [1]. This analysis involved 103 nucleotide sequences. All ambiguous positions were removed for each sequence pair (pairwise deletion option). There were a total of 571 positions in the final dataset. Evolutionary analyses were conducted in MEGA11 [2]
1. Tamura K., Nei M., and Kumar S. (2004). Prospects for inferring very large phylogenies by using the neighbor-joining method. Proceedings of the National Academy of Sciences (USA) 101:11030-11035.
2. Tamura K., Stecher G., and Kumar S. (2021). MEGA 11: Molecular Evolutionary Genetics Analysis Version 11. Molecular Biology and Evolution https://doi.org/10.1093/molbev/msab120.
