# Supplementary material for: A New Species of Boulenophrys (Megophridae) from Mt. Hengshan, Hunan Province, China, with Re-Description on B. hengshanensis
Source: Animals (Basel). 2025 Sep 19;15(18):2745. doi: 10.3390/ani15182745 (PMC12466624; doi:10.3390/ani15182745)
Supplement: Supplementary file 1 [file animals-15-02745-s001.zip › Table S4 COI genetic distance.xlsx]

## Sheet: COI
Table S4. Genetic distance for Boulenophrys based on COI gene sequences.
No.	Samples	1	2	3	4	5	6	7	8	9	10	11	12	13	14	15	16	17	18	19	20	21	22	23	24	25	26	27	28	29	30	31	32	33	34	35	36	37	38	39	40	41	42	43	44	45	46	47	48
1	B. gutu sp.nov. CIB SSC1802
2	B. gutu sp.nov. CIB SSC1805	0.00308677
3	B. gutu sp.nov. CIB SSC1806	0.00463453	0.00462956
4	B. gutu sp.nov. CIB NY20240402004	0.00463453	0.00462956	0
5	B. gutu sp.nov. CIB NY20240402005	0.00308677	0	0.00462956	0.00462956
6	B. gutu sp.nov. JHUN SSC24005	0.00654987	0.00654242	0.00163011	0.00163011	0.00654242
7	B. gutu sp.nov. JHUN SSC24145	0.00672611	0.00671825	0.00167377	0.00167377	0.00671825	0
8	B. gutu sp.nov. JHUN SSC24148	0.00654987	0.00326347	0.00818621	0.00818621	0.00326347	0.0095363	0.0100981
9	B. gutu sp.nov. JHUN SSC24151	0.00499742	0.00499165	0	0	0.00499165	0.00165988	0.00167377	0.00833636
10	B. gutu sp.nov. JHUN SSC24166	0.00490749	0.00490192	0	0	0.00490192	0.00158114	0.00167377	0.00793921	0
11	B. gutu sp.nov. JHUN SSC24236	0.00490749	0.00490192	0	0	0.00490192	0.00158114	0.00167377	0.00793921	0	0
12	B. gutu sp.nov. JHUN SSC24237	0.00490749	0.00490192	0	0	0.00490192	0.00158114	0.00167377	0.00793921	0	0	0
13	B. gutu sp.nov. JHUN SSC24260	0	0.00326839	0.00490749	0.00490749	0.00326839	0.00635222	0.00672611	0.00635222	0.00499742	0.00475954	0.00475954	0.00475954
14	B. gutu sp.nov. JHUN SSC24291	0.00490749	0.00490192	0	0	0.00490192	0.00158114	0.00167377	0.00793921	0	0	0	0	0.00475954
15	B. gutu sp.nov. CSUFT HS210608	0.012287	0.012272	0.0069873	0.0069873	0.012272	0.0101652	0.00899517	0.0170192	0.00712421	0.00846227	0.00846227	0.00846227	0.0136032	0.00846227
16	B.acuta	0.132647	0.128499	0.132443	0.132443	0.128499	0.131819	0.128108	0.133697	0.131112	0.133723	0.133723	0.133723	0.133923	0.133723	0.134038
17	B.anlongensis	0.18214	0.177181	0.177222	0.177222	0.177181	0.179515	0.179515	0.174895	0.177222	0.177222	0.177222	0.177222	0.18214	0.177222	0.189858	0.199526
18	B.baishanzuensis	0.115344	0.119846	0.115538	0.115538	0.119846	0.117676	0.117676	0.124149	0.115538	0.115538	0.115538	0.115538	0.115344	0.115538	0.125088	0.134943	0.174335
19	B.baolongensis	0.136232	0.133841	0.13387	0.13387	0.133841	0.131741	0.131741	0.129588	0.13387	0.13387	0.13387	0.13387	0.136232	0.13387	0.139091	0.126109	0.177929	0.117742
20	B.binchuanensis	0.149932	0.149707	0.14526	0.14526	0.149707	0.147464	0.147464	0.151923	0.14526	0.14526	0.14526	0.14526	0.149932	0.14526	0.153428	0.168588	0.123071	0.14001	0.153243
21	B.binlingensis	0.135875	0.135691	0.131695	0.131695	0.135691	0.13109	0.129507	0.138818	0.130312	0.133009	0.133009	0.133009	0.137066	0.133009	0.137258	0.138788	0.109584	0.143613	0.141541	0.0733824
22	B.boettgeri	0.125954	0.121874	0.121899	0.121899	0.121874	0.123478	0.123464	0.117858	0.122361	0.121608	0.121608	0.121608	0.125537	0.121608	0.118908	0.118059	0.183301	0.0982333	0.119558	0.14288	0.141814
23	B.brachykolos	0.159355	0.163733	0.161652	0.161652	0.163733	0.164043	0.162095	0.16011	0.160822	0.162058	0.162058	0.162058	0.159831	0.162058	0.163909	0.159132	0.188419	0.116618	0.164287	0.186078	0.153613	0.149675
24	B.caudoprocta	0.106549	0.102599	0.102619	0.102619	0.102599	0.106577	0.107552	0.106557	0.104657	0.104747	0.104747	0.104747	0.108568	0.104747	0.111066	0.102853	0.176241	0.100035	0.121212	0.133071	0.135435	0.100984	0.148692
25	B.changyangensis	0.0986248	0.0984868	0.0943792	0.0943792	0.0984868	0.0964199	0.0964199	0.0943996	0.0943792	0.0943792	0.0943792	0.0943792	0.0986248	0.0943792	0.0973509	0.103129	0.168265	0.0919023	0.0860716	0.130472	0.125475	0.0724657	0.126955	0.0842371
26	B.cheni	0.128774	0.128946	0.128972	0.128972	0.128946	0.128456	0.13058	0.128431	0.129575	0.126558	0.126558	0.126558	0.12637	0.126558	0.130354	0.139539	0.177376	0.0688646	0.120008	0.152475	0.144725	0.120395	0.132051	0.117405	0.0990843
27	B.chishuiensis	0.176281	0.173662	0.173701	0.173701	0.173662	0.175969	0.175969	0.17593	0.173701	0.173701	0.173701	0.173701	0.176281	0.173701	0.180731	0.139981	0.157876	0.172889	0.159825	0.165412	0.150519	0.162017	0.167441	0.143926	0.154353	0.175699
28	B.congjiangensis	0.0889417	0.0853411	0.0853569	0.0853569	0.0853411	0.0912473	0.0931874	0.0876684	0.0904842	0.0894643	0.0894643	0.0894643	0.0931655	0.0894643	0.0937945	0.110795	0.172348	0.108612	0.0939661	0.154308	0.14245	0.103118	0.159863	0.0845712	0.082035	0.112844	0.168809
29	B.daiyunensis	0.149503	0.153822	0.149739	0.149739	0.153822	0.15051	0.151945	0.152503	0.150756	0.148552	0.148552	0.148552	0.148326	0.148552	0.147444	0.129748	0.187823	0.0808558	0.126558	0.160062	0.151166	0.122453	0.147877	0.13722	0.112125	0.0935631	0.169182	0.126935
30	B.daoji	0.140884	0.142683	0.138681	0.138681	0.142683	0.137858	0.140559	0.135967	0.139473	0.135941	0.135941	0.135941	0.138065	0.135941	0.136171	0.129748	0.189217	0.1127	0.137183	0.189391	0.174394	0.135814	0.152619	0.136731	0.124275	0.121673	0.174466	0.114783	0.118462
31	B.daweimontis	0.176826	0.176553	0.171966	0.171966	0.176553	0.174236	0.174236	0.174276	0.171966	0.171966	0.171966	0.171966	0.176826	0.171966	0.181745	0.190852	0.123125	0.146042	0.16368	0.104331	0.0932397	0.158115	0.180515	0.154851	0.15631	0.174426	0.159034	0.167148	0.170749	0.18858
32	B.daxuemontis	0.196889	0.194402	0.198693	0.198693	0.194402	0.177653	0.181434	0.169257	0.177571	0.175556	0.175556	0.175556	0.173745	0.175556	0.186639	0.164556	0.165659	0.165951	0.160274	0.146324	0.139466	0.165541	0.168606	0.142625	0.161661	0.181083	0.0819117	0.18148	0.169265	0.18261	0.143617
33	B.dongguanensis	0.143294	0.143489	0.143519	0.143519	0.143489	0.144506	0.141431	0.142535	0.140331	0.142563	0.142563	0.142563	0.142347	0.142563	0.149448	0.141591	0.224914	0.119417	0.138147	0.173576	0.158752	0.134252	0.152588	0.138662	0.127309	0.121247	0.19547	0.132187	0.127766	0.148526	0.20015	0.189418
34	B.dupanglingensis	0.114423	0.112443	0.112464	0.112464	0.112443	0.117453	0.115146	0.11558	0.114102	0.115602	0.115602	0.115602	0.117625	0.115602	0.125444	0.146973	0.16766	0.137806	0.134514	0.171818	0.169284	0.141092	0.190127	0.115545	0.11134	0.161356	0.144719	0.113587	0.154555	0.13754	0.187192	0.17707	0.143444
35	B.elongata	0.138466	0.138653	0.138681	0.138681	0.138653	0.139779	0.140559	0.13783	0.139473	0.137858	0.137858	0.137858	0.137651	0.137858	0.142857	0.161311	0.212741	0.114209	0.172602	0.177619	0.170995	0.143577	0.147954	0.117962	0.124193	0.111746	0.175659	0.145347	0.129187	0.144456	0.188451	0.168164	0.127507	0.150211
36	B.fanjingmontis	0.172201	0.167709	0.171921	0.171921	0.167709	0.167965	0.170748	0.167931	0.171232	0.169986	0.169986	0.169986	0.170254	0.169986	0.167985	0.160175	0.15377	0.187062	0.181613	0.111371	0.0721297	0.17279	0.197738	0.164443	0.169016	0.178125	0.183545	0.169548	0.172697	0.186148	0.138843	0.17368	0.19501	0.19579	0.201592
37	B.fansipanensis	0.150282	0.150085	0.150056	0.150056	0.150085	0.158147	0.161443	0.158179	0.157855	0.156129	0.156129	0.156129	0.156375	0.156129	0.165723	0.146755	0.162235	0.131393	0.143585	0.144482	0.124314	0.154812	0.154059	0.131735	0.142162	0.149003	0.148227	0.129895	0.149586	0.156867	0.141655	0.164293	0.176317	0.169063	0.167763	0.159499
38	B.fengshunensis	0.141266	0.145526	0.141487	0.141487	0.145526	0.1488	0.143486	0.146871	0.142369	0.146842	0.146842	0.146842	0.146618	0.146842	0.151915	0.149903	0.183328	0.0851072	0.131114	0.171208	0.172214	0.130771	0.150105	0.126016	0.103365	0.0916258	0.17856	0.129099	0.101148	0.124338	0.173378	0.184656	0.135788	0.156591	0.133231	0.213915	0.153056
39	B.frigida	0.162999	0.158786	0.162749	0.162749	0.158786	0.164353	0.168289	0.160303	0.168786	0.166369	0.166369	0.166369	0.166631	0.166369	0.172249	0.140639	0.165594	0.15376	0.150576	0.148359	0.135369	0.156419	0.162587	0.130122	0.142457	0.171421	0.149938	0.139238	0.153263	0.16256	0.154886	0.164345	0.177462	0.176466	0.169115	0.156185	0.114669	0.178811
40	B.gaolanensis	0.156624	0.154333	0.152297	0.152297	0.154333	0.151023	0.14836	0.151023	0.151084	0.152993	0.152993	0.152993	0.157188	0.152993	0.157785	0.124197	0.187904	0.149436	0.13276	0.168887	0.166178	0.141408	0.186283	0.123923	0.0992774	0.16767	0.173259	0.135575	0.153414	0.161397	0.199707	0.179194	0.178793	0.165717	0.179681	0.19543	0.176839	0.170892	0.169315
41	B. hengshanensis CIB NYK20221125002	0.121008	0.124886	0.124862	0.124862	0.124886	0.130895	0.130538	0.12504	0.129533	0.128931	0.128931	0.128931	0.124824	0.128931	0.138565	0.154026	0.186894	0.101741	0.132701	0.159294	0.158577	0.145665	0.145216	0.128722	0.113993	0.116042	0.1924	0.118755	0.108801	0.134989	0.172113	0.2033	0.140013	0.135826	0.129842	0.191877	0.145249	0.116474	0.156227	0.162255
42	B. hengshanensis CIB NYK20221125003	0.121008	0.124886	0.124862	0.124862	0.124886	0.130895	0.130538	0.12504	0.129533	0.128931	0.128931	0.128931	0.124824	0.128931	0.138565	0.154026	0.186894	0.101741	0.132701	0.159294	0.158577	0.145665	0.145216	0.128722	0.113993	0.116042	0.1924	0.118755	0.108801	0.134989	0.172113	0.2033	0.140013	0.135826	0.129842	0.191877	0.145249	0.116474	0.156227	0.162255	0
43	B. hengshanensis CIB NYK20221125004	0.121008	0.124886	0.124862	0.124862	0.124886	0.130895	0.130538	0.12504	0.129533	0.128931	0.128931	0.128931	0.124824	0.128931	0.138565	0.154026	0.186894	0.101741	0.132701	0.159294	0.158577	0.145665	0.145216	0.128722	0.113993	0.116042	0.1924	0.118755	0.108801	0.134989	0.172113	0.2033	0.140013	0.135826	0.129842	0.191877	0.145249	0.116474	0.156227	0.162255	0	0
44	B. hengshanensis CIB NYK20221125005	0.121008	0.124886	0.124862	0.124862	0.124886	0.130895	0.130538	0.12504	0.129533	0.128931	0.128931	0.128931	0.124824	0.128931	0.138565	0.154026	0.186894	0.101741	0.132701	0.159294	0.158577	0.145665	0.145216	0.128722	0.113993	0.116042	0.1924	0.118755	0.108801	0.134989	0.172113	0.2033	0.140013	0.135826	0.129842	0.191877	0.145249	0.116474	0.156227	0.162255	0	0	0
45	B. hengshanensis CIB NY20231103001	0.121008	0.124886	0.124862	0.124862	0.124886	0.130895	0.130538	0.12504	0.129533	0.128931	0.128931	0.128931	0.124824	0.128931	0.138565	0.154026	0.184534	0.101741	0.132701	0.16158	0.156496	0.145665	0.145216	0.128722	0.113993	0.116042	0.1924	0.118755	0.108801	0.134989	0.174426	0.201116	0.138011	0.139618	0.129842	0.194071	0.145249	0.116474	0.15425	0.162255	0.00308347	0.00308347	0.00308347	0.00308347
46	B. hengshanensis CIB NY20231103002	0.121008	0.124886	0.124862	0.124862	0.124886	0.130895	0.130538	0.12504	0.129533	0.128931	0.128931	0.128931	0.124824	0.128931	0.138565	0.154026	0.186894	0.101741	0.132701	0.159294	0.158577	0.145665	0.145216	0.128722	0.113993	0.116042	0.1924	0.118755	0.108801	0.134989	0.172113	0.2033	0.140013	0.135826	0.129842	0.191877	0.145249	0.116474	0.156227	0.162255	0	0	0	0	0.00308347
47	B. hengshanensis CIB NY20231103003	0.121008	0.124886	0.124862	0.124862	0.124886	0.130895	0.130538	0.12504	0.129533	0.128931	0.128931	0.128931	0.124824	0.128931	0.138565	0.154026	0.186894	0.101741	0.132701	0.159294	0.158577	0.145665	0.145216	0.128722	0.113993	0.116042	0.1924	0.118755	0.108801	0.134989	0.172113	0.2033	0.140013	0.135826	0.129842	0.191877	0.145249	0.116474	0.156227	0.162255	0	0	0	0	0.00308347	0
48	B. hengshanensis CIB NY20231103004	0.121008	0.124886	0.124862	0.124862	0.124886	0.130895	0.130538	0.12504	0.129533	0.128931	0.128931	0.128931	0.124824	0.128931	0.138565	0.154026	0.186894	0.101741	0.132701	0.159294	0.158577	0.145665	0.145216	0.128722	0.113993	0.116042	0.1924	0.118755	0.108801	0.134989	0.172113	0.2033	0.140013	0.135826	0.129842	0.191877	0.145249	0.116474	0.156227	0.162255	0	0	0	0	0.00308347	0	0
49	B. hengshanensis JHUN SSC24180	0.120668	0.124705	0.12468	0.12468	0.124705	0.128905	0.128497	0.123064	0.127509	0.126945	0.126945	0.126945	0.122851	0.126945	0.136417	0.151962	0.186894	0.101741	0.132701	0.159294	0.156496	0.14771	0.143211	0.130709	0.113993	0.114108	0.1924	0.120403	0.106878	0.132986	0.172113	0.197503	0.138011	0.142193	0.131819	0.189689	0.14875	0.114532	0.155873	0.160145	0.00160426	0.00160426	0.00160426	0.00160426	0.00482399	0.00160426	0.00160426	0.00160426
50	B.hoanglienensis	0.14751	0.143442	0.14347	0.14347	0.143442	0.15297	0.15425	0.149008	0.150772	0.151002	0.151002	0.151002	0.155182	0.151002	0.160002	0.157177	0.149025	0.156285	0.160382	0.133866	0.128518	0.148152	0.166696	0.149525	0.140578	0.182013	0.122044	0.142818	0.16213	0.161242	0.146389	0.166598	0.153984	0.151227	0.167743	0.167519	0.117733	0.183298	0.109606	0.191283	0.155296	0.155296	0.155296	0.155296	0.155296	0.155296	0.155296	0.155296
51	B.hungtai	0.132922	0.137115	0.133128	0.133128	0.137115	0.1308	0.132827	0.13274	0.133813	0.12889	0.12889	0.12889	0.128698	0.12889	0.137423	0.143662	0.206505	0.0869942	0.138924	0.187607	0.177973	0.128506	0.148741	0.122349	0.118331	0.0975468	0.16729	0.128774	0.13282	0.133534	0.205415	0.190045	0.141232	0.138928	0.121216	0.224226	0.164001	0.118701	0.180051	0.169879	0.122024	0.122024	0.122024	0.122024	0.123981	0.122024	0.122024	0.122024
52	B.insularis	0.124879	0.129013	0.12507	0.12507	0.129013	0.126572	0.126597	0.128496	0.127619	0.124678	0.124678	0.124678	0.124493	0.124678	0.126325	0.13772	0.203425	0.0891307	0.12569	0.177895	0.170701	0.131841	0.143873	0.106703	0.109614	0.0951645	0.1645	0.116946	0.126714	0.129223	0.195421	0.187705	0.148409	0.136061	0.106037	0.20706	0.16593	0.102774	0.188164	0.156831	0.118398	0.118398	0.118398	0.118398	0.118398	0.118398	0.118398	0.118398
53	B.jiangi	0.188877	0.186808	0.191503	0.191503	0.186808	0.193838	0.193838	0.189131	0.191503	0.191503	0.191503	0.191503	0.188877	0.191503	0.19434	0.1522	0.175501	0.164097	0.167651	0.140439	0.134938	0.169432	0.160906	0.148925	0.159509	0.171888	0.0964414	0.163253	0.163651	0.198706	0.166959	0.0857511	0.196401	0.169585	0.178163	0.158809	0.163364	0.186888	0.15712	0.173489	0.193267	0.193267	0.193267	0.193267	0.193267	0.193267	0.193267	0.193267
54	B.jingdongensis	0.154978	0.154763	0.150649	0.150649	0.154763	0.151398	0.151051	0.151428	0.147547	0.149426	0.149426	0.149426	0.153611	0.149426	0.154719	0.160858	0.129992	0.151522	0.162409	0.102797	0.100494	0.160802	0.162625	0.134199	0.130135	0.161456	0.163078	0.145274	0.178402	0.177454	0.108514	0.153195	0.172714	0.168101	0.170343	0.147262	0.126981	0.202604	0.142394	0.16949	0.161566	0.161566	0.161566	0.161566	0.163673	0.161566	0.161566	0.161566
55	B.jinggangensis	0.122704	0.118625	0.118649	0.118649	0.118625	0.118458	0.122141	0.112844	0.119051	0.11659	0.11659	0.11659	0.120508	0.11659	0.12174	0.13497	0.189429	0.0977942	0.1368	0.157218	0.160241	0.11393	0.148741	0.109786	0.0988804	0.108498	0.17585	0.11447	0.123727	0.13316	0.165469	0.168536	0.122164	0.139649	0.114369	0.192228	0.154591	0.11309	0.179299	0.159306	0.12493	0.12493	0.12493	0.12493	0.12493	0.12493	0.12493	0.12493
56	B.jiulianensis	0.12991	0.129738	0.125828	0.125828	0.129738	0.12354	0.125568	0.125439	0.126391	0.125415	0.125415	0.125415	0.129368	0.125415	0.127064	0.127945	0.184449	0.126467	0.104625	0.161088	0.152556	0.0975768	0.166172	0.123606	0.0965338	0.130457	0.144686	0.103227	0.134805	0.141304	0.165291	0.17309	0.157902	0.137415	0.157922	0.184311	0.138922	0.132831	0.16921	0.133341	0.151993	0.151993	0.151993	0.151993	0.151993	0.151993	0.151993	0.151993
57	B.kuatunensis	0.136573	0.136756	0.136784	0.136784	0.136756	0.136021	0.136578	0.134081	0.135524	0.134107	0.134107	0.134107	0.133907	0.134107	0.136312	0.135075	0.191938	0.0831458	0.130456	0.163586	0.158752	0.127741	0.13034	0.132595	0.10519	0.0772307	0.175969	0.118656	0.07728	0.129143	0.181566	0.175564	0.129324	0.155663	0.111864	0.184568	0.150687	0.0971966	0.154813	0.169455	0.106602	0.106602	0.106602	0.106602	0.106602	0.106602	0.106602	0.106602
58	B.leishanensis	0.107059	0.103087	0.103108	0.103108	0.103087	0.101564	0.100278	0.105211	0.101291	0.103396	0.103396	0.103396	0.107227	0.103396	0.10783	0.12385	0.18214	0.11134	0.100638	0.156644	0.134278	0.116561	0.154195	0.0935353	0.088256	0.118603	0.160382	0.0845872	0.140623	0.13933	0.169364	0.166348	0.142243	0.115904	0.135604	0.171513	0.154961	0.131283	0.126657	0.14232	0.131765	0.131765	0.131765	0.131765	0.131765	0.131765	0.131765	0.131765
59	B.lichun	0.148036	0.148245	0.148276	0.148276	0.148245	0.146202	0.146202	0.146171	0.148276	0.148276	0.148276	0.148276	0.148036	0.148276	0.154397	0.142287	0.194674	0.104361	0.135623	0.171591	0.162557	0.135732	0.14265	0.124529	0.114587	0.100429	0.167366	0.12696	0.10709	0.135572	0.189212	0.17102	0.134711	0.14646	0.142522	0.196452	0.17267	0.105037	0.174785	0.148058	0.120395	0.120395	0.120395	0.120395	0.120395	0.120395	0.120395	0.120395
60	B.lini	0.123737	0.12789	0.127864	0.127864	0.12789	0.129293	0.127427	0.129318	0.12644	0.12738	0.12738	0.12738	0.123384	0.12738	0.131434	0.128593	0.185742	0.0838458	0.137993	0.162076	0.150823	0.123427	0.147166	0.127905	0.0975517	0.0887825	0.199799	0.124937	0.101948	0.138117	0.18189	0.187983	0.127766	0.158051	0.125947	0.18251	0.168532	0.113312	0.185842	0.15977	0.111331	0.111331	0.111331	0.111331	0.111331	0.111331	0.111331	0.111331
61	B.lushuiensis	0.161055	0.156658	0.160797	0.160797	0.156658	0.157253	0.161522	0.157221	0.164181	0.159241	0.159241	0.159241	0.159488	0.159241	0.158502	0.158562	0.134094	0.160243	0.173772	0.115433	0.109786	0.154143	0.178083	0.153815	0.145708	0.173222	0.166743	0.140958	0.172047	0.1736	0.130152	0.146066	0.198425	0.17309	0.167627	0.125211	0.135195	0.186773	0.122338	0.163199	0.159276	0.159276	0.159276	0.159276	0.161373	0.159276	0.159276	0.159276
62	B.meihuamontis	0.127977	0.131886	0.128162	0.128162	0.131886	0.135618	0.132112	0.139474	0.133097	0.13371	0.13371	0.13371	0.133511	0.13371	0.141283	0.150092	0.196	0.0892554	0.134366	0.170524	0.162968	0.140135	0.148032	0.116182	0.109362	0.0951191	0.177849	0.121688	0.121313	0.124125	0.188108	0.207426	0.133247	0.118871	0.11572	0.203033	0.171687	0.114403	0.171288	0.163128	0.105144	0.105144	0.105144	0.105144	0.105144	0.105144	0.105144	0.105144
63	B.minor	0.167679	0.169503	0.16536	0.16536	0.169503	0.163667	0.170399	0.1637	0.166687	0.161688	0.161688	0.161688	0.16392	0.161688	0.165609	0.147778	0.14127	0.140157	0.13273	0.129099	0.129414	0.13754	0.13754	0.125619	0.13813	0.14507	0.0736276	0.137956	0.136088	0.160122	0.121762	0.0716583	0.172078	0.153143	0.164174	0.159598	0.120478	0.15838	0.124149	0.159706	0.15317	0.15317	0.15317	0.15317	0.15317	0.15317	0.15317	0.15317
64	B.mirabilis	0.112414	0.108422	0.112246	0.112246	0.108422	0.110409	0.109622	0.112232	0.112525	0.112254	0.112254	0.112254	0.112417	0.112254	0.117236	0.114362	0.165656	0.109107	0.116851	0.159573	0.134805	0.106857	0.165402	0.104568	0.0902149	0.120324	0.148481	0.0882964	0.13038	0.129682	0.171927	0.168748	0.12812	0.116073	0.133602	0.155125	0.134749	0.138452	0.146888	0.146512	0.139593	0.139593	0.139593	0.139593	0.139593	0.139593	0.139593	0.139593
65	B.mufumontana	0.13718	0.133041	0.133068	0.133068	0.133041	0.132431	0.130981	0.130522	0.13176	0.134318	0.134318	0.134318	0.138311	0.134318	0.137297	0.13315	0.170184	0.121245	0.115117	0.161151	0.149873	0.108383	0.155065	0.107853	0.113195	0.138941	0.159584	0.124326	0.120408	0.150915	0.158248	0.16704	0.145289	0.134201	0.148848	0.182926	0.153354	0.130354	0.137279	0.15473	0.145833	0.145833	0.145833	0.145833	0.145833	0.145833	0.145833	0.145833
66	B.nankunensis	0.13517	0.135353	0.13538	0.13538	0.135353	0.134659	0.135137	0.132714	0.13409	0.13274	0.13274	0.13274	0.132542	0.13274	0.138974	0.153489	0.200742	0.114869	0.12469	0.164303	0.167017	0.134051	0.136598	0.115713	0.109818	0.0971409	0.187734	0.122449	0.129465	0.143341	0.203287	0.189693	0.0666425	0.14507	0.121622	0.207993	0.161085	0.135558	0.167315	0.168232	0.124434	0.124434	0.124434	0.124434	0.124434	0.124434	0.124434	0.124434
67	B.nanlingensis	0.117182	0.121269	0.121245	0.121245	0.121269	0.119089	0.120667	0.122884	0.123711	0.120972	0.120972	0.120972	0.117037	0.120972	0.124426	0.132116	0.196759	0.0811751	0.12422	0.171247	0.14883	0.114887	0.132559	0.11976	0.103174	0.0808748	0.195425	0.111129	0.0938197	0.137015	0.181766	0.175601	0.125139	0.151776	0.1118	0.184643	0.1573	0.110455	0.159478	0.153445	0.118065	0.118065	0.118065	0.118065	0.118065	0.118065	0.118065	0.118065
68	B.obesa	0.163313	0.16354	0.163573	0.163573	0.16354	0.16392	0.161967	0.157953	0.162779	0.161937	0.161937	0.161937	0.161688	0.161937	0.168022	0.16342	0.209519	0.114387	0.131056	0.188077	0.183905	0.147563	0.143427	0.140588	0.124553	0.0911864	0.18379	0.132385	0.126925	0.150716	0.208553	0.186495	0.140881	0.182416	0.125071	0.21593	0.174447	0.140597	0.170324	0.161583	0.129831	0.129831	0.129831	0.129831	0.129831	0.129831	0.129831	0.129831
69	B.omeimontis	0.161754	0.161507	0.156978	0.156978	0.161507	0.154741	0.154741	0.163762	0.156978	0.156978	0.156978	0.156978	0.161754	0.156978	0.17064	0.16591	0.151709	0.14925	0.158354	0.0941575	0.0876959	0.176753	0.207847	0.146793	0.152197	0.166354	0.162839	0.163512	0.169449	0.187188	0.121144	0.151003	0.200352	0.198121	0.192071	0.119862	0.151365	0.183744	0.139786	0.184654	0.18064	0.18064	0.18064	0.18064	0.18064	0.18064	0.18064	0.18064
70	B.palpebralespinosa	0.169342	0.164453	0.166763	0.166763	0.164453	0.169041	0.169041	0.162187	0.166763	0.166763	0.166763	0.166763	0.169342	0.166763	0.176266	0.176381	0.145181	0.182399	0.172653	0.109296	0.10221	0.170494	0.200675	0.174974	0.171111	0.192327	0.171896	0.147841	0.200768	0.187317	0.130049	0.147919	0.175518	0.182634	0.204315	0.121197	0.156266	0.186756	0.159211	0.187102	0.201987	0.201987	0.201987	0.201987	0.199572	0.201987	0.201987	0.201987
71	B.pepe	0.160823	0.161061	0.161097	0.161097	0.161061	0.163288	0.163288	0.158876	0.161097	0.161097	0.161097	0.161097	0.160823	0.161097	0.170888	0.152734	0.204173	0.114501	0.131277	0.17837	0.16969	0.135157	0.146031	0.129392	0.126871	0.101673	0.18807	0.130329	0.121362	0.156107	0.191586	0.17163	0.127725	0.156893	0.133309	0.214091	0.173004	0.129503	0.171408	0.139204	0.129844	0.129844	0.129844	0.129844	0.129844	0.129844	0.129844	0.129844
72	B.puningensis	0.188085	0.188356	0.188396	0.188396	0.188356	0.184194	0.189571	0.184156	0.188048	0.182141	0.182141	0.182141	0.181852	0.182141	0.189744	0.17339	0.216484	0.15027	0.164973	0.192459	0.176637	0.183969	0.163775	0.160064	0.157895	0.126119	0.193621	0.15702	0.153415	0.171273	0.212938	0.212212	0.159977	0.19307	0.149516	0.20288	0.180862	0.166142	0.184902	0.180473	0.177815	0.177815	0.177815	0.177815	0.177815	0.177815	0.177815	0.177815
73	B.qianbeiensis	0.139253	0.139045	0.134645	0.134645	0.139045	0.132469	0.132469	0.141238	0.134645	0.134645	0.134645	0.134645	0.139253	0.134645	0.146818	0.155422	0.131727	0.148235	0.158193	0.0722603	0.0483711	0.149359	0.178286	0.138273	0.134198	0.156986	0.162414	0.152059	0.153215	0.179873	0.104678	0.145837	0.173457	0.165557	0.184654	0.0524416	0.129115	0.175984	0.143481	0.183365	0.15475	0.15475	0.15475	0.15475	0.157022	0.15475	0.15475	0.15475
74	B.sangzhiensis	0.161348	0.156941	0.161089	0.161089	0.156941	0.155541	0.159635	0.15551	0.160208	0.157528	0.157528	0.157528	0.157773	0.157528	0.163351	0.161863	0.136005	0.158373	0.171927	0.0922255	0.0667344	0.152413	0.180561	0.14623	0.150464	0.159396	0.169402	0.151165	0.172424	0.181604	0.119283	0.156653	0.18006	0.172783	0.180225	0.0308711	0.140911	0.194097	0.143974	0.183047	0.167974	0.167974	0.167974	0.167974	0.170099	0.167974	0.167974	0.167974
75	B.sanmingensis	0.147025	0.147225	0.147256	0.147256	0.147225	0.1481	0.149385	0.148071	0.14822	0.146153	0.146153	0.146153	0.145932	0.146153	0.142836	0.147476	0.211183	0.0849151	0.148448	0.182878	0.170804	0.139539	0.138401	0.128752	0.131112	0.109534	0.174047	0.133034	0.113974	0.140863	0.184365	0.181458	0.138536	0.165089	0.125057	0.209856	0.157139	0.131188	0.155001	0.165751	0.125597	0.125597	0.125597	0.125597	0.123641	0.125597	0.125597	0.125597
76	B.shimentaina	0.114165	0.114017	0.110189	0.110189	0.114017	0.112103	0.115377	0.113971	0.112388	0.11026	0.11026	0.11026	0.114115	0.11026	0.111055	0.131723	0.18858	0.130452	0.125203	0.167926	0.164311	0.123387	0.157503	0.129158	0.104507	0.137496	0.189449	0.097613	0.151776	0.137648	0.183093	0.187705	0.156141	0.146895	0.157648	0.200232	0.157203	0.142233	0.18002	0.146347	0.141622	0.141622	0.141622	0.141622	0.141622	0.141622	0.141622	0.141622
77	B.shuichengensis	0.121679	0.117579	0.117603	0.117603	0.117579	0.116794	0.117115	0.118669	0.118012	0.118693	0.118693	0.118693	0.122688	0.118693	0.122455	0.1176	0.188156	0.110429	0.110632	0.129403	0.134341	0.103726	0.141209	0.0646659	0.0861903	0.124954	0.152489	0.107391	0.149151	0.154744	0.164002	0.145159	0.143325	0.135213	0.134144	0.174189	0.152221	0.143536	0.138446	0.12879	0.140748	0.140748	0.140748	0.140748	0.140748	0.140748	0.140748	0.140748
78	B.shunhuangensis	0.0913755	0.0912597	0.0875426	0.0875426	0.0912597	0.0918853	0.0900672	0.0973156	0.087381	0.090089	0.090089	0.090089	0.0938188	0.090089	0.0954653	0.123558	0.156196	0.0961512	0.126993	0.134751	0.119375	0.119456	0.145566	0.102578	0.0839624	0.13163	0.142349	0.100799	0.138018	0.140908	0.144999	0.153846	0.145327	0.115882	0.131819	0.15699	0.136459	0.126741	0.150714	0.151887	0.139433	0.139433	0.139433	0.139433	0.139433	0.139433	0.139433	0.139433
79	B.spinata	0.156505	0.158333	0.1583	0.1583	0.158333	0.16083	0.16099	0.160862	0.157374	0.158844	0.158844	0.158844	0.157104	0.158844	0.15841	0.175459	0.152761	0.162209	0.178009	0.10027	0.0787419	0.177915	0.192268	0.163428	0.158792	0.162826	0.184653	0.172712	0.165596	0.183	0.129288	0.174745	0.183433	0.182276	0.202502	0.0442043	0.146396	0.208291	0.163235	0.197482	0.165155	0.165155	0.165155	0.165155	0.167264	0.165155	0.165155	0.165155
80	B.tongboensis	0.147165	0.146965	0.142935	0.142935	0.146965	0.140044	0.143116	0.143936	0.143812	0.141974	0.141974	0.141974	0.146066	0.141974	0.142548	0.131867	0.199471	0.112477	0.157296	0.174664	0.151626	0.121508	0.153225	0.117383	0.124553	0.114196	0.174086	0.131259	0.114786	0.106723	0.192918	0.182835	0.145184	0.156845	0.120107	0.177074	0.156524	0.142075	0.159769	0.169755	0.125096	0.125096	0.125096	0.125096	0.125096	0.125096	0.125096	0.125096
81	B.tuberogranulatus	0.106316	0.106179	0.102396	0.102396	0.106179	0.0972597	0.103441	0.102723	0.104425	0.0990705	0.0990705	0.0990705	0.102851	0.0990705	0.103202	0.10309	0.176473	0.100232	0.0955584	0.154006	0.130303	0.110316	0.141563	0.0988927	0.065786	0.108971	0.146727	0.0845069	0.137882	0.11434	0.162117	0.164194	0.149507	0.117737	0.149221	0.164855	0.145931	0.128135	0.160171	0.140412	0.130926	0.130926	0.130926	0.130926	0.130926	0.130926	0.130926	0.130926
82	B.wugongensis1	0.109556	0.113597	0.113575	0.113575	0.113597	0.117464	0.112779	0.115607	0.111917	0.115584	0.115584	0.115584	0.111673	0.115584	0.126803	0.130524	0.189685	0.0811222	0.134938	0.164266	0.159117	0.134199	0.139699	0.127626	0.0951954	0.098884	0.168221	0.124912	0.102912	0.127791	0.169769	0.172597	0.125507	0.142694	0.117469	0.185085	0.151817	0.117978	0.167941	0.1563	0.0599643	0.0599643	0.0599643	0.0599643	0.0599643	0.0599643	0.0599643	0.0599643
83	B.wugongensis2	0.108969	0.112985	0.112963	0.112963	0.112985	0.112949	0.112156	0.111112	0.111303	0.111091	0.111091	0.111091	0.10723	0.111091	0.118555	0.128376	0.189685	0.0811222	0.134938	0.164266	0.156824	0.128235	0.137546	0.121758	0.0951954	0.0915136	0.168221	0.122191	0.095472	0.120041	0.169769	0.171618	0.117806	0.137572	0.117299	0.178547	0.150976	0.110359	0.166751	0.150039	0.0596575	0.0596575	0.0596575	0.0596575	0.0596575	0.0596575	0.0596575	0.0596575
84	B.wugongensis3	0.108969	0.112985	0.112963	0.112963	0.112985	0.112949	0.112156	0.111112	0.111303	0.111091	0.111091	0.111091	0.10723	0.111091	0.118555	0.128376	0.189685	0.0811222	0.134938	0.164266	0.156824	0.128235	0.137546	0.121758	0.0951954	0.0915136	0.168221	0.122191	0.095472	0.120041	0.169769	0.171618	0.117806	0.137572	0.117299	0.178547	0.150976	0.110359	0.166751	0.150039	0.0596575	0.0596575	0.0596575	0.0596575	0.0596575	0.0596575	0.0596575	0.0596575
85	B.wuliangshanensis	0.146617	0.146416	0.142349	0.142349	0.146416	0.143348	0.146666	0.145332	0.143223	0.141398	0.141398	0.141398	0.145526	0.141398	0.146201	0.168168	0.135057	0.143744	0.159933	0.08854	0.100984	0.140549	0.175665	0.137909	0.131972	0.157193	0.142837	0.149028	0.165529	0.177735	0.109046	0.151454	0.175665	0.162379	0.165715	0.122477	0.120991	0.174184	0.138717	0.172894	0.152625	0.152625	0.152625	0.152625	0.154699	0.152625	0.152625	0.152625
86	B.wushanensis	0.102608	0.102477	0.098708	0.098708	0.102477	0.100943	0.101574	0.0991464	0.0987537	0.0991275	0.0991275	0.0991275	0.10291	0.0991275	0.099419	0.108529	0.162445	0.0940536	0.0652949	0.129374	0.120478	0.0939175	0.139694	0.0952635	0.0521957	0.109013	0.150609	0.0704247	0.120727	0.112508	0.135304	0.145073	0.124522	0.115949	0.135578	0.15635	0.128179	0.115327	0.144243	0.120863	0.118938	0.118938	0.118938	0.118938	0.118938	0.118938	0.118938	0.118938
87	B.xiangnanensis	0.133858	0.134039	0.138057	0.138057	0.134039	0.133384	0.134002	0.127597	0.136807	0.135313	0.135313	0.135313	0.131261	0.135313	0.141776	0.14882	0.188675	0.0982549	0.133599	0.177097	0.17161	0.144534	0.143144	0.139594	0.119083	0.0961386	0.189511	0.117187	0.120371	0.128643	0.202218	0.191362	0.130058	0.157067	0.137489	0.195326	0.166766	0.136373	0.153628	0.168558	0.125969	0.125969	0.125969	0.125969	0.125969	0.125969	0.125969	0.125969
88	B.xianjuensis	0.14058	0.135962	0.135992	0.135992	0.135962	0.138163	0.138163	0.131636	0.135992	0.135992	0.135992	0.135992	0.14058	0.135992	0.141165	0.140184	0.178039	0.106715	0.14709	0.148656	0.147819	0.130885	0.124701	0.134848	0.113876	0.111617	0.168585	0.12912	0.127202	0.0883237	0.175822	0.177762	0.144678	0.149259	0.123939	0.183649	0.15435	0.135303	0.152127	0.164481	0.125159	0.125159	0.125159	0.125159	0.125159	0.125159	0.125159	0.125159
89	B.xuefengmontis	0.108325	0.104368	0.104389	0.104389	0.104368	0.106465	0.10741	0.108276	0.10452	0.104637	0.104637	0.104637	0.108453	0.104637	0.107162	0.121508	0.176009	0.100431	0.108185	0.145357	0.130288	0.0792183	0.153143	0.0934561	0.0759236	0.120158	0.157912	0.0862968	0.1168	0.13498	0.169777	0.153141	0.122211	0.119469	0.124135	0.162769	0.134361	0.132366	0.140219	0.142705	0.13329	0.13329	0.13329	0.13329	0.13329	0.13329	0.13329	0.13329
90	B.yangmingensis	0.115868	0.115717	0.111888	0.111888	0.115717	0.110069	0.113207	0.115619	0.114119	0.111907	0.111907	0.111907	0.115765	0.111907	0.118701	0.139022	0.162903	0.119337	0.126993	0.174276	0.153938	0.122955	0.151656	0.11744	0.106328	0.137523	0.161772	0.0992225	0.132287	0.127815	0.171322	0.161298	0.157691	0.123558	0.16931	0.191963	0.148648	0.148208	0.169046	0.15224	0.121655	0.121655	0.121655	0.121655	0.121655	0.121655	0.121655	0.121655
91	B.yaoshanensis	0.115625	0.113529	0.113552	0.113552	0.113529	0.11352	0.112965	0.11166	0.115813	0.115362	0.115362	0.115362	0.117379	0.115362	0.122366	0.121331	0.160662	0.132086	0.0877978	0.158018	0.14734	0.099053	0.159258	0.100455	0.0879101	0.141148	0.150609	0.0989859	0.139776	0.137113	0.148448	0.165636	0.143746	0.0934205	0.151104	0.181139	0.15042	0.128311	0.154572	0.123138	0.145437	0.145437	0.145437	0.145437	0.145437	0.145437	0.145437	0.145437
92	B.yezhongensis	0.167087	0.166855	0.162733	0.162733	0.166855	0.146365	0.147879	0.152334	0.148541	0.14834	0.14834	0.14834	0.152539	0.14834	0.152739	0.164277	0.137743	0.167183	0.171593	0.0922255	0.0623368	0.158686	0.19159	0.156377	0.15018	0.167929	0.187319	0.174985	0.154301	0.180039	0.127497	0.162886	0.186334	0.193074	0.190623	0.0555666	0.162743	0.201334	0.167485	0.194963	0.182048	0.182048	0.182048	0.182048	0.184181	0.182048	0.182048	0.182048
93	B.yingdeensis	0.13965	0.13984	0.143881	0.143881	0.13984	0.144832	0.141797	0.135109	0.142735	0.142884	0.142884	0.142884	0.138791	0.142884	0.147734	0.154226	0.197571	0.100057	0.142349	0.178978	0.175459	0.142431	0.152217	0.139494	0.125193	0.104971	0.189685	0.120864	0.122211	0.141628	0.194409	0.189556	0.145023	0.155001	0.133101	0.199353	0.164366	0.120549	0.169651	0.180662	0.110354	0.110354	0.110354	0.110354	0.110354	0.110354	0.110354	0.110354
94	B.yunkaiensis	0.112595	0.110497	0.110519	0.110519	0.110497	0.11058	0.107894	0.112407	0.110789	0.112429	0.112429	0.112429	0.114448	0.112429	0.111351	0.143115	0.180274	0.133385	0.111152	0.172999	0.164311	0.122021	0.179886	0.106293	0.0946725	0.153498	0.151844	0.111919	0.152586	0.141888	0.186011	0.166549	0.155725	0.0459858	0.148287	0.19501	0.177863	0.138871	0.169513	0.145691	0.150556	0.150556	0.150556	0.150556	0.150556	0.150556	0.150556	0.150556
[truncated: 46 more columns]

## Sheet: Caption
Table. Estimates of Evolutionary Divergence between Sequences
The number of base substitutions per site from between sequences are shown. Analyses were conducted using the Maximum Composite Likelihood model [1]. This analysis involved 96 nucleotide sequences. Codon positions included were 1st+2nd+3rd+Noncoding. All ambiguous positions were removed for each sequence pair (pairwise deletion option). There were a total of 672 positions in the final dataset. Ev…
1. Tamura K., Nei M., and Kumar S. (2004). Prospects for inferring very large phylogenies by using the neighbor-joining method. Proceedings of the National Academy of Sciences (USA) 101:11030-11035.
2. Tamura K., Stecher G., and Kumar S. (2021). MEGA 11: Molecular Evolutionary Genetics Analysis Version 11. Molecular Biology and Evolution https://doi.org/10.1093/molbev/msab120.
