# Supplementary material for: A New Species of Boulenophrys (Megophridae) from Mt. Hengshan, Hunan Province, China, with Re-Description on B. hengshanensis
Source: Animals (Basel). 2025 Sep 19;15(18):2745. doi: 10.3390/ani15182745 (PMC12466624; doi:10.3390/ani15182745)
Supplement: Supplementary file 1 [file animals-15-02745-s001.zip › Table S5 Measurements.xlsx]

## Sheet: data0718
Table S5. Morphological measurements of Boulenophrys gutu sp. nov and B. hengshanensis examined in this study.
No.	Species	Voucher number		Sex	SVL	HL	HW	SL	SND	END	IND	IOD	EL	UEW	IFE	IBE	TYD	TYE	FAL	HAL	FIL	FIIL	FIIIL	FIVL	FⅢW	HLL	FML	TIL	TFOL	FOL	IMT
1	B. hengshanensis	HUNL 1997:6-17	Paratype	Female	48.4	12.6	16.5	5	2	2.3	5.5	4.8	6.2	3.7	8.1	13.8	3.3	3.6	10.1	10	2.3	2.4	5	3.4	1	54.6	19.7	18.1	26.2	18.7	3.6
2	B. hengshanensis	HUNL 0706000A	Holotype	Male	37.3	12	13.4	4.4	2.2	1.7	4.9	3.8	4.9	3	6.1	10.9	2.9	2.9	8.1	9.6	2.2	2.3	4	3.3	0.8	48.3	16.4	15.8	22.6	15.8	3
3	B. hengshanensis	CIB SSC24180	Topotype	Male	34.4	10.6	12.7	4.1	2.2	1.8	3.4	4.3	4.5	3.1	5.9	10.4	1.9	2.4	8	8.7	2	2.4	3.8	2.9	0.6	46	15	14.5	20.6	13.4	2
4	B. hengshanensis	CIB NYK20221125002	Topotype	Male	37.5	11.5	14.3	3.8	1.6	2.4	4	3.9	4.5	2.6	6.1	9.5	2.4	2.3	8.7	9	2.3	2.7	4.6	3	0.6	50.6	14.2	15.2	21.5	13.8	2.2
5	B. hengshanensis	CIB NYK20221125003	Topotype	Male	37.6	12.7	14.3	4.8	2	2.3	3.8	4.6	4.1	3.6	6.6	11.7	2.5	2.5	8.5	9.9	2.4	2.9	4.1	2.7	1.1	53.8	17.5	16.1	22.6	15.3	2.6
6	B. hengshanensis	CIB NYK20221125004	Topotype	Male	38	12.7	14.5	4.5	2.3	2.1	3.8	4.3	4.3	3.7	7.4	12.1	2.5	3.2	8.5	9.9	2.6	2.6	4.6	2.9	0.9	54.9	17.6	16.4	24.1	16.5	2.4
7	B. hengshanensis	CIB NYK20221125005	Topotype	Male	37.6	13.5	14.7	4.8	2.6	2.2	4.2	4.4	4.3	3.5	6.9	11.5	2.3	3.2	8.4	10.3	2.7	2.4	4.2	3	0.9	55.5	18.1	16.6	24.2	16	2.9
8	B. hengshanensis	CIB NY20231103001	Topotype	Male	37.7	11.9	13.9	4.2	2.1	2.3	3.8	3.9	4.1	3	6.4	10.5	2.1	2.2	7.5	9.4	2.8	2.6	4.9	3	0.8	51.8	17	15.2	23.3	15.5	2.3
9	B. hengshanensis	CIB NY20231103002	Topotype	Male	37.8	13	14	4.1	2	2.1	3.9	4	3.8	2.8	6.3	10.5	2	2.5	7.7	9	2.7	2.5	4.8	3.3	1	48.2	16.1	15.3	22.3	14.5	2.5
10	B. hengshanensis	CIB NY20231103003	Topotype	Male	36.7	11.7	13.3	3.9	2.2	2.1	3.5	4.1	4	3.1	6.4	10.1	2.1	2.6	7.5	8.5	2.9	2.4	4.2	3.9	0.7	47.4	15.4	14.8	21	13.6	2.3
11	B. hengshanensis	CIB NY20231103004	Topotype	Male	39.3	12.5	15.2	4.1	2.3	2.3	4.2	4.4	4.2	2.9	6.7	11.4	2.3	3	7.7	9.8	2.9	2.7	4.7	3.2	0.8	53.6	17.5	16.5	23.3	15.8	3.1
12	B. gutu sp.nov.	JHUN SSC24005	Paratype	Female	36.2	12.6	13.6	4.4	2.2	2.3	3.8	3.5	4.5	3.3	6.6	10	2.2	1.7	7.8	8.9	2.7	2.6	4.3	2.9	0.7	52.9	16.7	16.4	22.8	14.9	1.9
13	B. gutu sp.nov.	JHUN SSC24145	Paratype	Female	43.8	12.9	14.3	5	2.7	2.3	4.1	3.9	4.8	4.1	4.3	10.8	2.5	1.8	8.5	10.2	3.2	3	5.2	3.5	0.8	59.5	18.5	18.7	25	16.8	2.1
14	B. gutu sp.nov.	JHUN SSC24166	Paratype	Female	37.6	12	13.7	4.4	2.5	2.1	4	3.5	4.5	3.4	6.6	10	2.1	1.8	7.7	9.3	2.6	2.7	4.6	3.6	0.8	51.7	16	16.3	22.2	14.2	2.1
15	B. gutu sp.nov.	JHUN SSC25269	Paratype	Female	50.1	14.2	17.4	5.7	3	3.1	5	5.1	6.2	4.7	9.2	13.6	3.3	2.9	9.7	12.1	3.3	3.4	5.7	4	1	67	21.7	20.3	29.1	17.8	2
16	B. gutu sp.nov.	CIB SSC1806	Paratype	Female	52.8	15.3	17.9	5.9	3.1	2.7	5.2	5.4	5.3	4.7	9.2	14	4.2	2.7	9.8	12.2	3.6	3.5	5.6	4.2	1	68.6	21.6	20.7	30.4	19	2.5
17	B. gutu sp.nov.	CIB SSC1802	Paratype	Female	52.5	15.5	16.6	5.8	2.8	3	4.8	4.3	5.4	4.8	8.8	13.4	3.7	2.3	9	11.2	3.2	3.4	5.5	3.8	0.9	64.5	21	19.5	28.4	18.4	2.2
18	B. gutu sp.nov.	CIB SSC1805	Paratype	Female	37.6	12.8	13.4	5	2.2	2.5	3.7	4.3	4.4	3.4	7.4	11.8	2.3	1.7	8.1	9.5	2.5	3	5.1	3.6	0.6	56.2	17.2	16.8	25	16.2	1.7
19	B. gutu sp.nov.	CIB NY20240402005	Paratype	Female	49.5	14.6	16.8	5.2	2.8	2.7	4.8	4.4	6.1	5.1	9.1	13.3	3.1	2.6	9.7	11.5	3.3	3.1	4.8	4	0.9	63.9	21	19.7	27	18.1	2.6
20	B. gutu sp.nov.	JHUN SSC24148	Paratype	Male	41.1	12.5	14.7	4.3	2.4	2.3	4.6	4	5.3	3.3	6.7	11	2.9	2	8.2	9.8	2.8	2.9	4.4	2.9	0.9	57.6	17.7	18	25.7	15.9	1.9
21	B. gutu sp.nov.	JHUN SSC24236	Paratype	Male	36.7	11.8	14.1	4.7	2.4	2.4	4.2	4.1	5.4	3.9	7.3	11.1	2.7	2.1	8.7	8.7	2.7	2.8	4.6	3.3	0.9	52.2	16.1	16	21.9	14	1.8
22	B. gutu sp.nov.	JHUN SSC24151	Paratype	Male	34.4	10.3	11.7	4.1	2.1	2.1	3.4	3.5	4.3	2.9	6	9.1	1.8	1.4	6.3	8.3	2	2.2	4	2.9	0.6	47.4	14.8	15.3	19.8	12.6	1.5
23	B. gutu sp.nov.	JHUN SSC24260	Paratype	Male	37.1	11.9	14	4.5	2.3	2.4	4.2	3.9	5	3.5	7.6	11	2.8	1.6	7.9	8.5	2.5	2.5	4.3	2.7	0.9	51.2	16.7	16.2	21.3	13.2	1.7
24	B. gutu sp.nov.	JHUN SSC24291	Paratype	Male	40.7	13.7	15.9	5.5	2.4	3	4.6	4.5	5.2	3.7	8	11.9	3	1.9	8.7	10.3	2.6	2.6	4.8	3.2	1	57.8	18.8	18	25.3	16.4	2.2
25	B. gutu sp.nov.	JHUN SSC24237	Paratype	Male	37.1	11.9	14.4	4.6	2.5	2.4	4.5	4.2	5	4.2	7.2	11.2	2.7	1.8	8.3	10.2	2.8	2.9	5.1	3.4	0.9	55.9	18.5	17.1	24.9	14.8	2
26	B. gutu sp.nov.	CIB NY20240402004	Holotype	Male	44.7	13.1	15.4	5.3	2.6	2.5	4	4.3	5.3	3.9	8.3	12.1	3	2.8	9.7	10.4	2.9	2.6	5.4	3.5	1	61.5	18.7	19.4	27	16.6	1.8
